# Supplementary material for: Bacterial polysaccharide lyase family 33: Specificity from an evolutionarily conserved binding tunnel
Source: Proc Natl Acad Sci U S A. 2025 Feb 11;122(7):e2421623122. doi: 10.1073/pnas.2421623122 (PMC11848413; doi:10.1073/pnas.2421623122)
Supplement: Supplementary file 2 — Dataset S01 (XLSX) [file pnas.2421623122.sd01.xlsx]

## Sheet: PL33_1 All environments
	Kingdom	Phylum	Species	Accession no.	Environment/Isolation source
PL33	Bacteria	Bacteroidota	Bacteroides thetaiotaomicron BFG-130	UVR92325.1	Homo sapien host, GI tract, USA
PL33	Bacteria	Bacteroidota	Bacteroides thetaiotaomicron BFG-148	UVQ21732.1	Homo sapien host, GI tract, USA
PL33	Bacteria	Bacteroidota	Bacteroides thetaiotaomicron BFG-576	UVQ70477.1	Homo sapien host, GI tract, USA
PL33	Bacteria	Cyanobacteriota	Cyanobium sp. NS01	QNI71248.1	Marine environment, North sea
PL33	Bacteria	Bacillota	Melissococcus plutonius DAT561	BAL62703.1	Diseased larvae of honeybees potentially?? https://journals.asm.org/doi/epub/10.1128/jb.00437-12 Japan
PL33	Bacteria	Planctomycetota	Mucisphaera calidilacus Pan265	QDU70584.1	Sea water, hot lake, red biofilm
PL33	Bacteria	Actinomycetota	Streptomyces hygroscopicus XM201	AQW46835.1	Soil, China
PL33_1	Bacteria	Actinomycetota	Actinacidiphila bryophytorum DS3	UWE10614.1	Dysosma versipellis (Plant), China:Sichuan, mixed culture
PL33_1	Bacteria	Actinomycetota	Actinoalloteichus fjordicus ADI127-7	APU16852.1	Antho dichotoma (sponge), Fjord, Norway
PL33_1	Bacteria	Actinomycetota	Actinoalloteichus hoggarensis DSM 45943	ASO22027.1	Soil, Algeria: Tamanrasset
PL33_1	Bacteria	Actinomycetota	Actinoalloteichus sp. GBA129-24	APU22917.1	Geodia barretti (sponge), Fjord, Norway
PL33_1	Bacteria	Actinomycetota	Actinobacteria bacterium YIM 96077	AYY15566.1	Soil, China
PL33_1	Bacteria	Actinomycetota	Actinocatenispora thailandica NBRC 105041	BCJ34329.1	Peat swamp forest soil, Thailand
PL33_1	Bacteria	Actinomycetota	Actinoplanes derwentensis DSM 43941	SDT28879.1	River sediment, Derwent river, UK
PL33_1	Bacteria	Actinomycetota	Actinoplanes ianthinogenes NBRC 13996	BCJ45895.1	Soil, Brazil:Blumenau
PL33_1	Bacteria	Actinomycetota	Actinoplanes sp. L3-i22	BCY07102.1	Japan:Ruins of Nisshoen, Hiroshima City, Hiroshima
PL33_1	Bacteria	Actinomycetota	Actinoplanes sp. NRRL 3884	WIM98525.1	Soil, USA
PL33_1	Bacteria	Actinomycetota	Actinopolymorpha singaporensis DSM 22024	SDS34422.1	Soil, Forest, Singapore
PL33_1	Bacteria	Pseudomonadota	Agrobacterium fabacearum A47a	WCK21287.1	Yarrow (Plant)
PL33_1	Bacteria	Pseudomonadota	Agrobacterium fabacearum G3/79	WCA71720.1	Willow (Plant)
PL33_1	Bacteria	Pseudomonadota	Agrobacterium larrymoorei AF3.44	QYA08917.1	Ficus benjamina (Plant), USA
PL33_1	Bacteria	Pseudomonadota	Agrobacterium larrymoorei CFBP5473	QCI99375.1	Plant
PL33_1	Bacteria	Pseudomonadota	Agrobacterium larrymoorei CFBP5477	WHA43737.1	Plant
PL33_1	Bacteria	Pseudomonadota	Agrobacterium leguminum CFBP4996	WFS68152.1	Plant
PL33_1	Bacteria	Pseudomonadota	Agrobacterium rhizogenes K599	AQS64419.1	Cucumber (Plant), UK
PL33_1	Bacteria	Pseudomonadota	Agrobacterium rubi W2/73	QTG02105.1	Raspberry (Plant)
PL33_1	Bacteria	Pseudomonadota	Agrobacterium salinitolerans CFBP5507	UYZ09770.1	Root nodule, Shrub, China
PL33_1	Bacteria	Pseudomonadota	Agrobacterium salinitolerans DG3-1	QXC47855.1	Cottton root, China
PL33_1	Bacteria	Pseudomonadota	Agrobacterium sp. B19.1.4	UHS58276.1	Blueberry, tumor tissue, Poland
PL33_1	Bacteria	Pseudomonadota	Agrobacterium sp. H13-3	ADY67344.1	Soil, rhizosphere of Lupinus luteus; doi: 10.1016/j.jbiotec.2011.01.010. Epub 2011 Feb 15.
PL33_1	Bacteria	Pseudomonadota	Agrobacterium tumefaciens 12D1	AYM83605.1	Plant pathogen
PL33_1	Bacteria	Pseudomonadota	Agrobacterium tumefaciens 14-818c	WCA61430.1	Russian sage
PL33_1	Bacteria	Pseudomonadota	Agrobacterium tumefaciens 183	QAA99793.1	Prunus dulcis (Plant, Almond), Tumor tissue, Tunisia
PL33_1	Bacteria	Pseudomonadota	Agrobacterium tumefaciens 186	QDY96335.1	Juglans regia (Plant, English Wlanut), USA
PL33_1	Bacteria	Pseudomonadota	Agrobacterium tumefaciens 1D1460	AYM07892.1	Rubus sp. (Plant), USA
PL33_1	Bacteria	Pseudomonadota	Agrobacterium tumefaciens 1D1609	AVH43918.1	Medicago sativa (Plant), from a crown gall tumor on a field-grown alfalfa, USA
PL33_1	Bacteria	Pseudomonadota	Agrobacterium tumefaciens A74a	WCJ62067.1	Lavender (Plant)
PL33_1	Bacteria	Pseudomonadota	Agrobacterium tumefaciens BIM B-1315G	QNP81988.1	root endosphere of Glycine max (Plant)
PL33_1	Bacteria	Pseudomonadota	Agrobacterium tumefaciens BIM B-441	QTQ85224.1	noduls from roots of Medicago sativa (Plant), Belarus
PL33_1	Bacteria	Pseudomonadota	Agrobacterium tumefaciens But002	UXT99730.1	Walnut, Plant, USA
PL33_1	Bacteria	Pseudomonadota	Agrobacterium tumefaciens CFBP5499	QCL76208.1	Plant pathogen; Walnut grape vines, stone fruits, nut trees, sugar beets, horse radish, and rhubarb plants
PL33_1	Bacteria	Pseudomonadota	Agrobacterium tumefaciens CFBP5506	WGM61332.1	Plant pathogen; Walnut grape vines, stone fruits, nut trees, sugar beets, horse radish, and rhubarb plants
PL33_1	Bacteria	Pseudomonadota	Agrobacterium tumefaciens CFBP5877	QCL81724.1	Plant pathogen; Walnut grape vines, stone fruits, nut trees, sugar beets, horse radish, and rhubarb plants
PL33_1	Bacteria	Pseudomonadota	Agrobacterium tumefaciens CFBP7129	QCL96364.1	Plant pathogen; Walnut grape vines, stone fruits, nut trees, sugar beets, horse radish, and rhubarb plants
PL33_1	Bacteria	Pseudomonadota	Agrobacterium tumefaciens EML4	QLG24355.1	Plant pathogen; Walnut grape vines, stone fruits, nut trees, sugar beets, horse radish, and rhubarb plants
PL33_1	Bacteria	Pseudomonadota	Agrobacterium tumefaciens Gle001	UXT76679.1	Plant pathogen; Walnut grape vines, stone fruits, nut trees, sugar beets, horse radish, and rhubarb plants
PL33_1	Bacteria	Pseudomonadota	Agrobacterium tumefaciens Gle002	UXT67637.1	Plant pathogen; Walnut grape vines, stone fruits, nut trees, sugar beets, horse radish, and rhubarb plants
PL33_1	Bacteria	Pseudomonadota	Agrobacterium tumefaciens Kin002	UXT51630.1	Plant pathogen; Walnut grape vines, stone fruits, nut trees, sugar beets, horse radish, and rhubarb plants
PL33_1	Bacteria	Pseudomonadota	Agrobacterium tumefaciens Kin003	UXT43422.1	Plant pathogen; Walnut grape vines, stone fruits, nut trees, sugar beets, horse radish, and rhubarb plants
PL33_1	Bacteria	Pseudomonadota	Agrobacterium tumefaciens LMG 292	WCK05026.1	Plant pathogen; Walnut grape vines, stone fruits, nut trees, sugar beets, horse radish, and rhubarb plants
PL33_1	Bacteria	Pseudomonadota	Agrobacterium tumefaciens LN-1	UNZ52874.1	Plant pathogen; Walnut grape vines, stone fruits, nut trees, sugar beets, horse radish, and rhubarb plants
PL33_1	Bacteria	Pseudomonadota	Agrobacterium tumefaciens O54/95	WHO23944.1	Plant pathogen; Walnut grape vines, stone fruits, nut trees, sugar beets, horse radish, and rhubarb plants
PL33_1	Bacteria	Pseudomonadota	Agrobacterium tumefaciens SJ001	UXT35726.1	Plant pathogen; Walnut grape vines, stone fruits, nut trees, sugar beets, horse radish, and rhubarb plants
PL33_1	Bacteria	Pseudomonadota	Agrobacterium tumefaciens SJ002	UXT25024.1	Plant pathogen; Walnut grape vines, stone fruits, nut trees, sugar beets, horse radish, and rhubarb plants
PL33_1	Bacteria	Pseudomonadota	Agrobacterium tumefaciens SJ003	UXT20057.1	Plant pathogen; Walnut grape vines, stone fruits, nut trees, sugar beets, horse radish, and rhubarb plants
PL33_1	Bacteria	Pseudomonadota	Agrobacterium tumefaciens Sta002	UXT15911.1	Plant pathogen; Walnut grape vines, stone fruits, nut trees, sugar beets, horse radish, and rhubarb plants
PL33_1	Bacteria	Pseudomonadota	Agrobacterium tumefaciens Sta003	UXT04289.1	Plant pathogen; Walnut grape vines, stone fruits, nut trees, sugar beets, horse radish, and rhubarb plants
PL33_1	Bacteria	Pseudomonadota	Agrobacterium tumefaciens Sta005	UXS88339.1	Plant pathogen; Walnut grape vines, stone fruits, nut trees, sugar beets, horse radish, and rhubarb plants
PL33_1	Bacteria	Pseudomonadota	Agrobacterium tumefaciens Sut001	UXS80330.1	Plant pathogen; Walnut grape vines, stone fruits, nut trees, sugar beets, horse radish, and rhubarb plants
PL33_1	Bacteria	Pseudomonadota	Agrobacterium tumefaciens Sut002	UXS72835.1	Plant pathogen; Walnut grape vines, stone fruits, nut trees, sugar beets, horse radish, and rhubarb plants
PL33_1	Bacteria	Pseudomonadota	Agrobacterium tumefaciens Teh001	UXS66081.1	Plant pathogen; Walnut grape vines, stone fruits, nut trees, sugar beets, horse radish, and rhubarb plants
PL33_1	Bacteria	Pseudomonadota	Agrobacterium tumefaciens Teh002	UXS55848.1	Plant pathogen; Walnut grape vines, stone fruits, nut trees, sugar beets, horse radish, and rhubarb plants
PL33_1	Bacteria	Pseudomonadota	Agrobacterium tumefaciens Tul001	UXS46582.1	Plant pathogen; Walnut grape vines, stone fruits, nut trees, sugar beets, horse radish, and rhubarb plants
PL33_1	Bacteria	Pseudomonadota	Agrobacterium tumefaciens Tul002	UXS41963.1	Plant pathogen; Walnut grape vines, stone fruits, nut trees, sugar beets, horse radish, and rhubarb plants
PL33_1	Bacteria	Pseudomonadota	Agrobacterium tumefaciens Tul004	UXS27552.1	Plant pathogen; Walnut grape vines, stone fruits, nut trees, sugar beets, horse radish, and rhubarb plants
PL33_1	Bacteria	Pseudomonadota	Agrobacterium tumefaciens Yol001	UXS18998.1	Plant pathogen; Walnut grape vines, stone fruits, nut trees, sugar beets, horse radish, and rhubarb plants
PL33_1	Bacteria	Pseudomonadota	Agrobacterium tumefaciens Yol002	UXS11631.1	Plant pathogen; Walnut grape vines, stone fruits, nut trees, sugar beets, horse radish, and rhubarb plants
PL33_1	Bacteria	Pseudomonadota	Agrobacterium tumefaciens Yub002	UXR93388.1	Plant pathogen; Walnut grape vines, stone fruits, nut trees, sugar beets, horse radish, and rhubarb plants
PL33_1	Bacteria	Pseudomonadota	Agrobacterium vaccinii B7.6	UHS64218.1	Blueberry, tumor tissue, Poland
PL33_1	Bacteria	Pseudomonadota	Agrobacterium vitis CG678	UJL80737.1	Vitis vinifera (Plant, grape), USA
PL33_1	Bacteria	Pseudomonadota	Agrobacterium vitis CG78	UJL85950.1	Vitis vinifera (Plant, grape), USA
PL33_1	Bacteria	Pseudomonadota	Agrobacterium vitis F2/5	QZO07675.1	Vitis vinifera (Plant, grape), South Africa
PL33_1	Bacteria	Pseudomonadota	Agrobacterium vitis F2/5	UJL91014.1	Vitis vinifera (Plant, grape), South Africa
PL33_1	Bacteria	Pseudomonadota	Agrobacterium vitis T60/94	WEO74844.1	Vitis vinifera (Plant, grape)
PL33_1	Bacteria	Pseudomonadota	Agrobacterium vitis VAR03-1	BCH56848.1	Vitis vinifera (Plant, grape)
PL33_1	Bacteria	Pseudomonadota	Agrobacterium vitis VAR06-30	BCH62097.1	Vitis vinifera (Plant, grape)
PL33_1	Bacteria	Pseudomonadota	Agrobacterium vitis VAT03-9	BCH67698.1	Vitis vinifera (Plant, grape)
PL33_1	Bacteria	Actinomycetota	Agromyces intestinalis KACC 19306	QEO14081.1	Protaetia brevitarsis seulensis (insect), gut of larva, South Korea
PL33_1	Bacteria	Bacillota	Alicyclobacillus fastidiosus DSM 17978	WAH41053.1	Apple juice, Japan
PL33_1	Bacteria	Bacillota	Alicyclobacillus fastidiosus DSM 17978	WAH43945.1	Apple juice, Japan
PL33_1	Bacteria	Bacteroidota	Alistipes shahii WAL 8301	CBK62760.1	Homo sapien host, GI tract, USA
PL33_1	Bacteria	Bacteroidota	Alistipes shahii WAL 8301	UWN69269.1	Homo sapien host, GI tract, USA
PL33_1	Bacteria	Pseudomonadota	Allorhizobium ampelinum S4	ACM40014.1	Vitis vinifera (Plant, grape), Hungary
PL33_1	Bacteria	Actinomycetota	Amycolatopsis mediterranei ISP5501	UZF70256.1	Soil
PL33_1	Bacteria	Actinomycetota	Amycolatopsis mediterranei RB	AGT83825.1	Soil
PL33_1	Bacteria	Actinomycetota	Amycolatopsis mediterranei S699	AEK41737.1	Soil
PL33_1	Bacteria	Actinomycetota	Amycolatopsis mediterranei S699	AFO76697.1	Soil
PL33_1	Bacteria	Actinomycetota	Amycolatopsis mediterranei U32	ADJ44986.1	Soil
PL33_1	Bacteria	Actinomycetota	Amycolatopsis sp. DG1A-15b	WIX89948.1	Soil
PL33_1	Bacteria	Actinomycetota	Amycolatopsis sp. FU40	UKD54619.1	Soil
PL33_1	Bacteria	Actinomycetota	Amycolatopsis sp. Hca4	QKV73414.1	Soil
PL33_1	Bacteria	Bacillota	Anaerocolumna sedimenticola CBA3638	QHQ60888.1	River sediment, Geum River, South Korea
PL33_1	Bacteria	Bacillota	Anaerocolumna sedimenticola CBA3638	QHQ60889.1	River sediment, Geum River, South Korea
PL33_1	Bacteria	Bacteroidota	Arachidicoccus terrestris 5GH13-10	UAY53852.1	Soil, South Korea
PL33_1	Bacteria	Actinomycetota	Arthrobacter sp. A3	ALV47663.1	Permafrost, China
PL33_1	Bacteria	Actinomycetota	Arthrobacter sp. CDRTa11	UZX01445.1	Lepidium draba root, vineyard, Austria
PL33_1	Bacteria	Actinomycetota	Arthrobacter sp. D5-1	QSZ51149.1	Soil cores containing cogon grass roots
PL33_1	Bacteria	Actinomycetota	Arthrobacter sp. FW305-123	UKA49332.1	groundwater, USA
PL33_1	Bacteria	Actinomycetota	Arthrobacter sp. FX8	WAJ32499.1	Soil, China
PL33_1	Bacteria	Actinomycetota	Arthrobacter sp. NicSoilB11	BCW77378.1	soil microbiome, Japan
PL33_1	Bacteria	Actinomycetota	Arthrobacter sp. NtRootA1	BCW08106.1	tobacco root, Japan
PL33_1	Bacteria	Actinomycetota	Arthrobacter sp. NtRootA9	BCW20770.1	tobacco root, Japan
PL33_1	Bacteria	Actinomycetota	Arthrobacter sp. StoSoilB20	BCW60394.1	Soil, Japan
PL33_1	Bacteria	Actinomycetota	Arthrobacter sp. StoSoilB22	BCW64621.1	Soil, Japan
PL33_1	Bacteria	Actinomycetota	Arthrobacter sp. YN	ASN22595.1	Soil
PL33_1	Bacteria	Bacteroidota	Bacteroides caccae ATCC 43185	ASM65982.1	Homo sapien host, GI tract
PL33_1	Bacteria	Bacteroidota	Bacteroides caccae ATCC 43185	ASM66150.1	Homo sapien host, GI tract
PL33_1	Bacteria	Bacteroidota	Bacteroides caccae ATCC 43185	UWN76916.1	Homo sapien host, GI tract
PL33_1	Bacteria	Bacteroidota	Bacteroides caccae ATCC 43185	UWN80129.1	Homo sapien host, GI tract
PL33_1	Bacteria	Bacteroidota	Bacteroides caccae BFG-100	UBF13151.1	Homo sapien host, GI tract
PL33_1	Bacteria	Bacteroidota	Bacteroides caccae BFG-101	UVP83443.1	Homo sapien host, GI tract
PL33_1	Bacteria	Bacteroidota	Bacteroides caccae BFG-104	UVQ08240.1	Homo sapien host, GI tract
PL33_1	Bacteria	Bacteroidota	Bacteroides caccae BFG-474	UVQ98410.1	Homo sapien host, GI tract
PL33_1	Bacteria	Bacteroidota	Bacteroides caccae CL03T12C61	QUU08180.1	Homo sapien host, GI tract
PL33_1	Bacteria	Bacteroidota	Bacteroides caccae FDAARGOS_1097	QQT77462.1	Homo sapien host, GI tract
PL33_1	Bacteria	Bacteroidota	Bacteroides caccae FDAARGOS_1097	QQT77279.1	Homo sapien host, GI tract
PL33_1	Bacteria	Bacteroidota	Bacteroides caccae FDAARGOS_1219	QRP57294.1	Homo sapien host, GI tract
PL33_1	Bacteria	Bacteroidota	Bacteroides caccae FDAARGOS_1219	QRP57476.1	Homo sapien host, GI tract
PL33_1	Bacteria	Bacteroidota	Bacteroides caecimuris I48	ANU59648.1	Mus musculus
PL33_1	Bacteria	Bacteroidota	Bacteroides caecimuris I48	QQR18435.1	Mus musculus
PL33_1	Bacteria	Bacteroidota	Bacteroides caecimuris I48	UQA31454.1	Mus musculus
PL33_1	Bacteria	Bacteroidota	Bacteroides cellulosilyticus BFG-250	UBD67504.1	Homo sapien host, Infection
PL33_1	Bacteria	Bacteroidota	Bacteroides cellulosilyticus BFG-371	UVP53790.1	Homo sapien host
PL33_1	Bacteria	Bacteroidota	Bacteroides cellulosilyticus CL06T03C01	QUT92712.1	Homo sapien host
PL33_1	Bacteria	Bacteroidota	Bacteroides cellulosilyticus PL2022	UWZ91982.1	Homo sapien host
PL33_1	Bacteria	Bacteroidota	Bacteroides cellulosilyticus WH2	ALJ61728.1	Homo sapien host, GI tract	Hyaluronic acid
PL33_1	Bacteria	Bacteroidota	Bacteroides clarus YIT 12056	EGF49696.1	Homo sapien host, GI tract	Heparosan
PL33_1	Bacteria	Bacteroidota	Bacteroides faecis BFG-108	UBE47211.1	Homo sapien host, Infection
PL33_1	Bacteria	Bacteroidota	Bacteroides faecis BFG-467	UVS36779.1	Homo sapien host
PL33_1	Bacteria	Bacteroidota	Bacteroides faecis BFG-493	UVQ61702.1	Homo sapien host
PL33_1	Bacteria	Bacteroidota	Bacteroides faecis BFG-513	UVS50806.1	Homo sapien host
PL33_1	Bacteria	Bacteroidota	Bacteroides faecis BFG-527	UVQ77022.1	Homo sapien host
PL33_1	Bacteria	Bacteroidota	Bacteroides faecis BFG-554	UVR67473.1	Homo sapien host
PL33_1	Bacteria	Bacteroidota	Bacteroides faecis BFG-624	UVP35561.1	Homo sapien host
PL33_1	Bacteria	Bacteroidota	Bacteroides faecis WAL8736	UYU57328.1	Homo sapien host
PL33_1	Bacteria	Bacteroidota	Bacteroides faecium CBA7301	QIU94803.1	Homo sapien host
PL33_1	Bacteria	Bacteroidota	Bacteroides fragilis 3_1_12	EFR53941.1	Homo sapien host
PL33_1	Bacteria	Bacteroidota	Bacteroides fragilis 638R	CBW20986.1	Homo sapien host
PL33_1	Bacteria	Bacteroidota	Bacteroides fragilis 86-5443-2-2	USA55989.1	Homo sapien host
PL33_1	Bacteria	Bacteroidota	Bacteroides fragilis BE1	CUA16985.1	Homo sapien host
PL33_1	Bacteria	Bacteroidota	Bacteroides fragilis BFG-1	UBF17145.1	Homo sapien host
PL33_1	Bacteria	Bacteroidota	Bacteroides fragilis BFG-13	UVQ03555.1	Homo sapien host
PL33_1	Bacteria	Bacteroidota	Bacteroides fragilis BFG-14	UVP07955.1	Homo sapien host
PL33_1	Bacteria	Bacteroidota	Bacteroides fragilis BFG-16	UVO83121.1	Homo sapien host
PL33_1	Bacteria	Bacteroidota	Bacteroides fragilis BFG-17	UVP86758.1	Homo sapien host
PL33_1	Bacteria	Bacteroidota	Bacteroides fragilis BFG-18	UVP16769.1	Homo sapien host
PL33_1	Bacteria	Bacteroidota	Bacteroides fragilis BFG-23	UVQ56528.1	Homo sapien host
PL33_1	Bacteria	Bacteroidota	Bacteroides fragilis BFG-300	UVS00994.1	Homo sapien host
PL33_1	Bacteria	Bacteroidota	Bacteroides fragilis BFG-310	UVP95037.1	Homo sapien host
PL33_1	Bacteria	Bacteroidota	Bacteroides fragilis BFG-317	UVR19148.1	Homo sapien host
PL33_1	Bacteria	Bacteroidota	Bacteroides fragilis BFG-403	UVO62304.1	Homo sapien host
PL33_1	Bacteria	Bacteroidota	Bacteroides fragilis BFG-435	UVO86875.1	Homo sapien host
PL33_1	Bacteria	Bacteroidota	Bacteroides fragilis BFG-448	UVP91083.1	Homo sapien host
PL33_1	Bacteria	Bacteroidota	Bacteroides fragilis BFG-481	UVQ89312.1	Homo sapien host
PL33_1	Bacteria	Bacteroidota	Bacteroides fragilis BFG-49	UVO90979.1	Homo sapien host
PL33_1	Bacteria	Bacteroidota	Bacteroides fragilis BFG-502	UVR71147.1	Homo sapien host
PL33_1	Bacteria	Bacteroidota	Bacteroides fragilis BFG-504	UVQ16198.1	Homo sapien host
PL33_1	Bacteria	Bacteroidota	Bacteroides fragilis BFG-506	UVS22210.1	Homo sapien host
PL33_1	Bacteria	Bacteroidota	Bacteroides fragilis BFG-509	UVP65745.1	Homo sapien host
PL33_1	Bacteria	Bacteroidota	Bacteroides fragilis BFG-518	UVR30732.1	Homo sapien host
PL33_1	Bacteria	Bacteroidota	Bacteroides fragilis BFG-526	UVS39963.1	Homo sapien host
PL33_1	Bacteria	Bacteroidota	Bacteroides fragilis BFG-536	UVS30822.1	Homo sapien host
PL33_1	Bacteria	Bacteroidota	Bacteroides fragilis BFG-539	UVR61579.1	Homo sapien host
PL33_1	Bacteria	Bacteroidota	Bacteroides fragilis BFG-57	UVR34916.1	Homo sapien host
PL33_1	Bacteria	Bacteroidota	Bacteroides fragilis BFG-584	UVQ52491.1	Homo sapien host
PL33_1	Bacteria	Bacteroidota	Bacteroides fragilis BFG-604	UVR83683.1	Homo sapien host
PL33_1	Bacteria	Bacteroidota	Bacteroides fragilis BFG-612	UVV56698.1	Homo sapien host
PL33_1	Bacteria	Bacteroidota	Bacteroides fragilis BFG-634	UVQ20066.1	Homo sapien host
PL33_1	Bacteria	Bacteroidota	Bacteroides fragilis BFG-640	UVP69629.1	Homo sapien host
PL33_1	Bacteria	Bacteroidota	Bacteroides fragilis BFG-642	UVR49161.1	Homo sapien host
PL33_1	Bacteria	Bacteroidota	Bacteroides fragilis BFG-7	UVR87789.1	Homo sapien host
PL33_1	Bacteria	Bacteroidota	Bacteroides fragilis BFG-70	UVR57498.1	Homo sapien host
PL33_1	Bacteria	Bacteroidota	Bacteroides fragilis BFG-79	UVS05337.1	Homo sapien host
PL33_1	Bacteria	Bacteroidota	Bacteroides fragilis BFG-85	UVP38988.1	Homo sapien host
PL33_1	Bacteria	Bacteroidota	Bacteroides fragilis BFG-89	UVO79205.1	Homo sapien host
PL33_1	Bacteria	Bacteroidota	Bacteroides fragilis BFG-9	UVR53216.1	Homo sapien host
PL33_1	Bacteria	Bacteroidota	Bacteroides fragilis BFG-95	UVP99296.1	Homo sapien host
PL33_1	Bacteria	Bacteroidota	Bacteroides fragilis BOB25	AKA50465.1	Homo sapien host
PL33_1	Bacteria	Bacteroidota	Bacteroides fragilis CCUG4856T	QCT76950.1	Homo sapien host
PL33_1	Bacteria	Bacteroidota	Bacteroides fragilis CL03T12C07	QUU05427.1	Homo sapien host
PL33_1	Bacteria	Bacteroidota	Bacteroides fragilis DCMOUH0017B	QCQ53359.1	Homo sapien host
PL33_1	Bacteria	Bacteroidota	Bacteroides fragilis DCMOUH0018B	QCQ48905.1	Homo sapien host
PL33_1	Bacteria	Bacteroidota	Bacteroides fragilis DCMOUH0042B	QCQ40076.1	Homo sapien host
PL33_1	Bacteria	Bacteroidota	Bacteroides fragilis DCMOUH0067B	QCQ35506.1	Homo sapien host
PL33_1	Bacteria	Bacteroidota	Bacteroides fragilis DCMOUH0085B	QCQ31091.1	Homo sapien host
PL33_1	Bacteria	Bacteroidota	Bacteroides fragilis DCMSKEJBY0001B	QCQ44392.1	Homo sapien host
PL33_1	Bacteria	Bacteroidota	Bacteroides fragilis DH4096B	UYV05616.1	Homo sapien host
PL33_1	Bacteria	Bacteroidota	Bacteroides fragilis DK1985	QRM69417.1	Homo sapien host
PL33_1	Bacteria	Bacteroidota	Bacteroides fragilis FDAARGOS_1225	QRP87678.1	Homo sapien host
PL33_1	Bacteria	Bacteroidota	Bacteroides fragilis FDAARGOS_763	QKH85474.1	Homo sapien host
PL33_1	Bacteria	Bacteroidota	Bacteroides fragilis IHMA_13	UHZ88103.1	Homo sapien host
PL33_1	Bacteria	Bacteroidota	Bacteroides fragilis IHMA_4	UHZ84042.1	Homo sapien host
PL33_1	Bacteria	Bacteroidota	Bacteroides fragilis NCTC 9343	CAH06103.1	Homo sapien host
PL33_1	Bacteria	Bacteroidota	Bacteroides fragilis Q1F2	AUI48791.1	Homo sapien host
PL33_1	Bacteria	Bacteroidota	Bacteroides fragilis S14	ANQ62646.1	Homo sapien host
PL33_1	Bacteria	Bacteroidota	Bacteroides fragilis YCH46	BAD47133.1	Homo sapien host
PL33_1	Bacteria	Bacteroidota	Bacteroides helcogenes P 36-108	ADV42125.1	Homo sapien host
PL33_1	Bacteria	Bacteroidota	Bacteroides intestinalis APC919/174	QDO69532.1	Homo sapien host, GI tract
PL33_1	Bacteria	Bacteroidota	Bacteroides intestinalis APC919/174 substr. 8T	UCB33714.1	Homo sapien host, GI tract
PL33_1	Bacteria	Bacteroidota	Bacteroides intestinalis APC919/174 substr. 8W	UCB37955.1	Homo sapien host, GI tract
PL33_1	Bacteria	Bacteroidota	Bacteroides ovatus 3725 D1 iv	QDM11928.1	Homo sapien host
PL33_1	Bacteria	Bacteroidota	Bacteroides ovatus ATCC 8483	ALJ49240.1	Homo sapien host
PL33_1	Bacteria	Bacteroidota	Bacteroides ovatus ATCC 8483	UWN89683.1	Homo sapien host
PL33_1	Bacteria	Bacteroidota	Bacteroides ovatus BFG-107	UBF08673.1	Homo sapien host
PL33_1	Bacteria	Bacteroidota	Bacteroides ovatus BFG-179	UVQ34089.1	Homo sapien host
PL33_1	Bacteria	Bacteroidota	Bacteroides ovatus BFG-258	UVQ34950.1	Homo sapien host
PL33_1	Bacteria	Bacteroidota	Bacteroides ovatus BFG-299	UVQ67020.1	Homo sapien host
PL33_1	Bacteria	Bacteroidota	Bacteroides ovatus BFG-464	UVP11563.1	Homo sapien host
PL33_1	Bacteria	Bacteroidota	Bacteroides ovatus BFG-465	UVP79456.1	Homo sapien host
PL33_1	Bacteria	Bacteroidota	Bacteroides ovatus CL06T03C20	QUT82922.1	Homo sapien host
PL33_1	Bacteria	Bacteroidota	Bacteroides ovatus CP926	WII05054.1	Homo sapien host
PL33_1	Bacteria	Bacteroidota	Bacteroides ovatus FDAARGOS_1235	QRQ56040.1	Homo sapien host
PL33_1	Bacteria	Bacteroidota	Bacteroides ovatus FDAARGOS_733	QGT73788.1	Homo sapien host
PL33_1	Bacteria	Bacteroidota	Bacteroides ovatus V975	SCV08660.1	Homo sapien host
PL33_1	Bacteria	Bacteroidota	Bacteroides ovatus VPIC145	CAG9866971.1	Homo sapien host
PL33_1	Bacteria	Bacteroidota	Bacteroides sp. 1_1_14	EFI06551.1	Homo sapien host
PL33_1	Bacteria	Bacteroidota	Bacteroides sp. 2_1_16	EEZ25877.1	Homo sapien host
PL33_1	Bacteria	Bacteroidota	Bacteroides sp. 2_1_22	EEZ02670.1	Homo sapien host
PL33_1	Bacteria	Bacteroidota	Bacteroides sp. 2_2_4	EEO55077.1	Homo sapien host
PL33_1	Bacteria	Bacteroidota	Bacteroides sp. 3_1_23	EFI37449.1	Homo sapien host
PL33_1	Bacteria	Bacteroidota	Bacteroides sp. 3_1_33FAA	EEZ20074.1	Homo sapien host
PL33_1	Bacteria	Bacteroidota	Bacteroides sp. BFG-257	UVO96205.1	Homo sapien host
PL33_1	Bacteria	Bacteroidota	Bacteroides sp. D2	UWO02120.1	Homo sapien host
PL33_1	Bacteria	Bacteroidota	Bacteroides sp. D22	EFI13970.1	Homo sapien host
PL33_1	Bacteria	Bacteroidota	Bacteroides sp. DH3716P	UYU34463.1	Homo sapien host
PL33_1	Bacteria	Bacteroidota	Bacteroides sp. M10	QNL36721.1	Homo sapien host
PL33_1	Bacteria	Bacteroidota	Bacteroides sp. PHL 2737	QLK81787.1	Homo sapien host
PL33_1	Bacteria	Bacteroidota	Bacteroides sp. ZJ-18	QTO26901.1	Homo sapien host
PL33_1	Bacteria	Bacteroidota	Bacteroides stercoris ATCC 43183	UWO03888.1	Homo sapien host, Faeces
PL33_1	Bacteria	Bacteroidota	Bacteroides stercoris BFG-121	UBE42674.1	Homo sapien host, Faeces
PL33_1	Bacteria	Bacteroidota	Bacteroides stercoris CC31F	EPH20528.1	Homo sapien host, Faeces	Heparosan
PL33_1	Bacteria	Bacteroidota	Bacteroides thetaiotaomicron 7330	ALJ43218.1	Homo sapien host
PL33_1	Bacteria	Bacteroidota	Bacteroides thetaiotaomicron BFG-109	UVP60526.1	Homo sapien host
PL33_1	Bacteria	Bacteroidota	Bacteroides thetaiotaomicron BFG-116	UVV82582.1	Homo sapien host
PL33_1	Bacteria	Bacteroidota	Bacteroides thetaiotaomicron BFG-119	UVS53191.1	Homo sapien host
PL33_1	Bacteria	Bacteroidota	Bacteroides thetaiotaomicron BFG-129	UVP58358.1	Homo sapien host
PL33_1	Bacteria	Bacteroidota	Bacteroides thetaiotaomicron BFG-130	UVR93696.1	Homo sapien host
PL33_1	Bacteria	Bacteroidota	Bacteroides thetaiotaomicron BFG-169	UVP40059.1	Homo sapien host
PL33_1	Bacteria	Bacteroidota	Bacteroides thetaiotaomicron BFG-264	UVS15078.1	Homo sapien host
PL33_1	Bacteria	Bacteroidota	Bacteroides thetaiotaomicron BFG-446	UVO75830.1	Homo sapien host
PL33_1	Bacteria	Bacteroidota	Bacteroides thetaiotaomicron BFG-478	UVS27440.1	Homo sapien host
PL33_1	Bacteria	Bacteroidota	Bacteroides thetaiotaomicron BFG-484	UVP30785.1	Homo sapien host
PL33_1	Bacteria	Bacteroidota	Bacteroides thetaiotaomicron BFG-498	UVQ40172.1	Homo sapien host
PL33_1	Bacteria	Bacteroidota	Bacteroides thetaiotaomicron BFG-510	UVQ26848.1	Homo sapien host
PL33_1	Bacteria	Bacteroidota	Bacteroides thetaiotaomicron BFG-55	UBD13961.1	Homo sapien host
PL33_1	Bacteria	Bacteroidota	Bacteroides thetaiotaomicron BFG-576	UVQ71935.1	Homo sapien host
PL33_1	Bacteria	Bacteroidota	Bacteroides thetaiotaomicron CL06T03C18	QUT70092.1	Homo sapien host
PL33_1	Bacteria	Bacteroidota	Bacteroides thetaiotaomicron CL11T00C24	QUT42295.1	Homo sapien host
PL33_1	Bacteria	Bacteroidota	Bacteroides thetaiotaomicron CL15T119C52	QZU84761.1	Homo sapien host
PL33_1	Bacteria	Bacteroidota	Bacteroides thetaiotaomicron CL15T12C11	QZU79337.1	Homo sapien host
PL33_1	Bacteria	Bacteroidota	Bacteroides thetaiotaomicron DSM 2079	QMW86743.1	Homo sapien host
PL33_1	Bacteria	Bacteroidota	Bacteroides thetaiotaomicron F9-2	BCA48949.1	Homo sapien host
PL33_1	Bacteria	Bacteroidota	Bacteroides thetaiotaomicron FDAARGOS_935	QQA07483.1	Homo sapien host
PL33_1	Bacteria	Bacteroidota	Bacteroides thetaiotaomicron VPI 5482	UML63643.1	Homo sapien host
PL33_1	Bacteria	Bacteroidota	Bacteroides thetaiotaomicron VPI-2808B	UYV02639.1	Homo sapien host
PL33_1	Bacteria	Bacteroidota	Bacteroides thetaiotaomicron VPI-3164	UYU95197.1	Homo sapien host
PL33_1	Bacteria	Bacteroidota	Bacteroides thetaiotaomicron VPI-3443	UYU91472.1	Homo sapien host
PL33_1	Bacteria	Bacteroidota	Bacteroides thetaiotaomicron VPI-5482	AAO79515.1	Homo sapien host	Hyaluronic acid
PL33_1	Bacteria	Bacteroidota	Bacteroides thetaiotaomicron VPI-5482A	UYU86725.1	Homo sapien host
PL33_1	Bacteria	Bacteroidota	Bacteroides thetaiotaomicron VPI-BT7853	UYU82028.1	Homo sapien host
PL33_1	Bacteria	Bacteroidota	Bacteroides thetaiotaomicron VPI-BT8702	UYU76701.1	Homo sapien host
PL33_1	Bacteria	Bacteroidota	Bacteroides thetaiotaomicron VPI-BTDOT2	UYU71975.1	Homo sapien host
PL33_1	Bacteria	Bacteroidota	Bacteroides thetaiotaomicron WAL8669	UYU65594.1	Homo sapien host
PL33_1	Bacteria	Bacteroidota	Bacteroides thetaiotaomicron WAL8713	UYU61345.1	Homo sapien host
PL33_1	Bacteria	Bacteroidota	Bacteroides xylanisolvens APCS1/XY	QUR41976.1	Homo sapien host
PL33_1	Bacteria	Bacteroidota	Bacteroides xylanisolvens AY11-1	WET86775.1	Homo sapien host
PL33_1	Bacteria	Bacteroidota	Bacteroides xylanisolvens BFG-319	UVQ13321.1	Homo sapien host
PL33_1	Bacteria	Bacteroidota	Bacteroides xylanisolvens BFG-514	UVP21912.1	Homo sapien host
PL33_1	Bacteria	Bacteroidota	Bacteroides xylanisolvens CL11T00C03	QUT28079.1	Homo sapien host
PL33_1	Bacteria	Bacteroidota	Bacteroides xylanisolvens CL11T00C41	QUT27616.1	Homo sapien host
PL33_1	Bacteria	Bacteroidota	Bacteroides xylanisolvens funn3	QRM98275.1	Homo sapien host
PL33_1	Bacteria	Bacteroidota	Bacteroides xylanisolvens H207	QDH54743.1	Homo sapien host
PL33_1	Bacteria	Bacteroidota	Bacteroides xylanisolvens XB1A	CBK68523.1	Homo sapien host
PL33_1	Bacteria	Bacillota	Blautia liquoris LZLJ-3	QOV20344.1	mud in a fermentation cellar used for the production of Chinese strong-flavoured liquor, China
PL33_1	Bacteria	Actinomycetota	Brachybacterium faecium DSM 4810	ACU86667.1	Bird, decomposing waste
PL33_1	Bacteria	Actinomycetota	Brachybacterium ginsengisoli DCY80	ATG55823.1	soil of a ginseng field, South Korea
PL33_1	Bacteria	Actinomycetota	Brachybacterium rhamnosum NBEC-018	UVY82723.1	Solanum tuberosum (Potato), China
PL33_1	Bacteria	Actinomycetota	Brachybacterium saurashtrense DSM 23186	AXK46293.1	Aquatic plant, Coastal, Senegal
PL33_1	Bacteria	Actinomycetota	Brachybacterium sp. SGAir0954	QCR53878.1	isolated from tropical air collected in Singapore
PL33_1	Bacteria	Bacillota	Butyrivibrio hungatei MB2003	AOZ95730.1	Bovine rumen, New Zealand
PL33_1	Bacteria	Bacillota	Butyrivibrio proteoclasticus B316	ADL34879.1	Bovine rumen, New Zealand
PL33_1	Bacteria	Modulibacteria	Candidatus Moduliflexus flocculans	GAK52206.1	Sludge, wastewater treatment system
PL33_1	Bacteria	Actinomycetota	Cellulomonas fengjieae zg-ZUI188	QVI65236.1	Faeces, Himalayan marmot (Rodent)
PL33_1	Bacteria	Actinomycetota	Cellulosimicrobium protaetiae BI34	QJW36727.1	wax moth larvae intestine
PL33_1	Bacteria	Bacteroidota	Chitinophaga agri H33E-04	QHS58484.1	quinoa roots, South Korea
PL33_1	Bacteria	Bacteroidota	Chitinophaga agri H33E-04	QHS59822.1	quinoa roots, South Korea
PL33_1	Bacteria	Bacteroidota	Chitinophaga caeni 13	ATL46443.1	activated sludge, wastewater treatment plant, China
PL33_1	Bacteria	Bacteroidota	Chitinophaga filiformis YT5	UPK68286.1	Paddy soil, China
PL33_1	Bacteria	Bacteroidota	Chitinophaga filiformis YT5	UPK66658.1	Paddy soil, China
PL33_1	Bacteria	Bacteroidota	Chitinophaga horti	UYQ94054.1	Soil, South Korea
PL33_1	Bacteria	Bacteroidota	Chitinophaga horti	UYQ91253.1	Soil, South Korea
PL33_1	Bacteria	Bacteroidota	Chitinophaga oryzae 1303	QJB41958.1	Rice root, Thailand
PL33_1	Bacteria	Bacteroidota	Chitinophaga pinensis DSM 2588	ACU61969.1	Isollated from pine litter, Australia
PL33_1	Bacteria	Bacteroidota	Chitinophaga pinensis DSM 2588	ACU63288.1	Isollated from pine litter, Australia
PL33_1	Bacteria	Bacteroidota	Chitinophaga sp. 1310	QJB35422.1	Rice root, Thailand
PL33_1	Bacteria	Bacteroidota	Chitinophaga sp. XS-30	QEH43196.1	Saline soil. China
PL33_1	Bacteria	Bacteroidota	Chitinophagaceae bacterium DXS	WJK48699.1	Soil, China
PL33_1	Bacteria	Bacteroidota	Chondrinema litorale	UZR95665.1	Seaweed, South Korea, West sea
PL33_1	Bacteria	Bacillota	Clostridiales bacterium FE2010	QTE73128.1	Bovine rumen, New Zealand
PL33_1	Bacteria	Bacillota	Clostridiales bacterium FE2011	QTE72141.1	Bovine rumen, New Zealand
PL33_1	Bacteria	Bacillota	Clostridiales bacterium R-7	QUC67210.1	Sheep ruman, Japan
PL33_1	Bacteria	Bacillota	Clostridiales bacterium WTE2008	QUA53013.1	Bovine rumen, New Zealand
PL33_1	Bacteria	Bacillota	Clostridiales bacterium XBB3002	QTE67518.1	Bovine rumen, New Zealand
PL33_1	Bacteria	Bacillota	Clostridium saccharolyticum WM1	ADL04310.1	Sewage sludge in Canada
PL33_1	Bacteria	Bacillota	Clostridium sphenoides JCM 1415 ATCC 19403	SET68569.1	Human gas gangrene
PL33_1	Bacteria	Actinomycetota	Cnuibacter physcomitrellae XA(T)	ARJ04557.1	Physcomitrium patens (Moss), China
PL33_1	Bacteria	Pseudomonadota	Cohaesibacter sp. ES.047	SNY90223.1
PL33_1	Bacteria	Bacillota	Cohnella herbarum MFER-1	QJD83970.1	Fermented liquor based on wild grass, South Korea
PL33_1	Bacteria	Bacillota	Cohnella herbarum MFER-1	QJD87610.1	Fermented liquor based on wild grass, South Korea
PL33_1	Bacteria	Bacillota	Cohnella herbarum MFER-1	QJD87835.1	Fermented liquor based on wild grass, South Korea
PL33_1	Bacteria	Bacteroidota	Coprobacter fastidiosus JCM 33896	BEG61788.1	Homo sapien host, Faeces
PL33_1	Bacteria	Bacteroidota	Coprobacter secundus subsp. similis 2CBH44	BCI62994.1	Homo sapien host, Faeces
PL33_1	Bacteria	Actinomycetota	Curtobacterium sp. BH-2-1-1	AOX64548.1	Lactuca sativa (Lettuce), Norway
PL33_1	Bacteria	Actinomycetota	Cyclobacterium amurskyense KCTC 12363	AKP52816.1	seawater, Russia: Peter the Great Gulf
PL33_1	Bacteria	Actinomycetota	Cyclobacterium amurskyense KCTC 12363	AKP52689.1	seawater, Russia: Peter the Great Gulf
PL33_1	Bacteria	Actinomycetota	Cyclobacterium marinum DSM 745	AEL27153.1	Coelomic fluid of a sand dollar
PL33_1	Bacteria	Actinomycetota	Cyclobacterium marinum DSM 745	AEL27278.1	Coelomic fluid of a sand dollar
PL33_1	Bacteria	Bacteroidota	Cytophagales bacterium TFI 002	SOE23355.1
PL33_1	Bacteria	Actinomycetota	Dactylosporangium matsuzakiense NRRL B-16293	UWZ42587.1	Soil, Japan
PL33_1	Bacteria	Actinomycetota	Dactylosporangium vinaceum NRRL B-16297	UAB94179.1	Soil, Japan
PL33_1	Bacteria	Pseudomonadota	Devosia sp. Gsoil 520	QDZ11368.1	ginseng cultivating soil, South Korea
PL33_1	Bacteria	Pseudomonadota	Devosiaceae bacterium LMO-2	UJQ94234.1	Sea sediment biome, Pacific, China
PL33_1	Bacteria	Bacteroidota	Dyadobacter fermentans DSM 18053	ACT96159.1	Surface sterilized stems from Zea mays (Maize)
PL33_1	Bacteria	Bacteroidota	Dyadobacter pollutisoli	WAC09795.1	Soil, South Korea
PL33_1	Bacteria	Bacteroidota	Dyadobacter sandarakinus Q3-56	QRR01801.1	Artic tundra soil
PL33_1	Bacteria	Bacteroidota	Dysgonomonadaceae bacterium zrk40	QRX65188.1	Cold seep, ocean floor
PL33_1	Bacteria	Bacteroidota	Dysgonomonas sp. HDW5A	QIK60365.1	isolated from Hydrophilus acuminatus, water beetle
PL33_1	Bacteria	Bacteroidota	Dysgonomonas sp. HDW5B	QIK54932.1	isolated from Hydrophilus acuminatus, water beetle
PL33_1	Bacteria	Bacteroidota	Echinicola soli LN3S3	QDH79405.1	Saline soil, China
PL33_1	Bacteria	Bacteroidota	Echinicola strongylocentroti MEBiC08714	AWW31597.1	isolated from a sea urchin Strongylocentrotus intermedius
PL33_1	Bacteria	Bacteroidota	Echinicola vietnamensis DSM 17526	AGA78417.1	Seawater collected in a musselfarm; Vietnam, South China Sea, Nha Trang Bay
PL33_1	Bacteria	Acidobacteriota	Edaphobacter sp. 4G125	QNI36871.1	Forest soil, China
PL33_1	Bacteria	Bacteroidota	Emticicia oligotrophica DSM 17448	AFK01568.1	Warm spring water; India, Assam, Jorhat
PL33_1	Bacteria	Bacteroidota	Emticicia sp. 21SJ11W-3	UTA66321.1	Fresh water, South Korea: Gwangyang-si
PL33_1	Bacteria	Bacillota	Faecalibacterium prausnitzii APC918/95b	AXB29264.1	Homo sapien host
PL33_1	Bacteria	Bacillota	Faecalibacterium prausnitzii L2-6 L2/6	CBL00243.1	Homo sapien host, GI tract
PL33_1	Bacteria	Bacillota	Faecalibacterium prausnitzii SL3/3	CBL02665.1	Homo sapien host, GI tract
PL33_1	Bacteria	Bacillota	Faecalibacterium sp. I3-3-89	UQK42633.1	Homo sapien host, Faeces
PL33_1	Bacteria	Bacillota	Faecalibacterium sp. I4-1-79	UQK39847.1	Homo sapien host, Faeces
PL33_1	Bacteria	Bacillota	Faecalibacterium sp. I4-3-84	UQK36595.1	Homo sapien host, Faeces
PL33_1	Bacteria	Bacillota	Faecalibacterium sp. IP-1-18	UQK54918.1	Homo sapien host, Faeces
PL33_1	Bacteria	Bacteroidota	Fibrella aestuarina BUZ 2	CCH01053.1	mud from a tidal flat
PL33_1	Bacteria	Bacteroidota	Fibrella sp. ES10-3-2-2	ARK12524.1	Soil, South Korea
PL33_1	Bacteria	Bacteroidota	Filimonas lacunae NBRC 104114	BAV08307.1	Fresh water, Japan
PL33_1	Bacteria	Actinomycetota	Georgenia sp. TF02-10	UNX53735.1	microbe culture isolated from granite rock
PL33_1	Bacteria	Actinomycetota	Gryllotalpicola protaetiae 2DFW10M-5	AYG02290.1	Protaetia brevitarsis seulensis larvae (insect)
PL33_1	Bacteria	Bacteroidota	Haliscomenobacter hydrossis DSM 1100	AEE51428.1	activated sludge, Nederlands
PL33_1	Bacteria	Bacteroidota	Hoylesella enoeca F0113	ALO50006.1	subgingival plaque, periodontal pocke
PL33_1	Bacteria	Actinomycetota	Humibacter ginsenosidimutans WJ7-1	QDZ16226.1	fresh water, South Korea
PL33_1	Bacteria	Actinomycetota	Humibacter sp. BT305	AXH36791.1	Bovine, lower digestive tract
PL33_1	Bacteria	Bacillota	Hungatella hathewayi DSM 13479	UWO82858.1	Homo sapien host
PL33_1	Bacteria	Actinomycetota	Jiangella alkaliphila DSM 45079	SDU76882.1	soil inside cave, South Korea
PL33_1	Bacteria	Actinomycetota	Kribbella sp. CA-293567	WBQ08352.1	Wetland, Spain
PL33_1	Bacteria	Bacillota	Lachnospiraceae bacterium oral taxon 500 W11650	AVM70490.1	Human oral cavity, UK
PL33_1	Bacteria	Bacteroidota	Lacibacter sp. S13-6-22	QNA42641.1	freshwater sediment, China
PL33_1	Bacteria	Bacillota	Lacrimispora saccharolytica FDAARGOS_1340	QRV21417.1
PL33_1	Bacteria	Bacillota	Lacrimispora xylanolytica sy1	WAJ22360.1	Bos taurus coreanae
PL33_1	Bacteria	Actinomycetota	Leifsonia sp. 157MF	SDK24270.1	isolated from the rhizosphere of Plectranthus scutellarioides (coleus)
PL33_1	Bacteria	Actinomycetota	Leifsonia sp. 197AMF	SDH71808.1	isolated from the rhizosphere of Plectranthus scutellarioides (coleus)
PL33_1	Bacteria	Actinomycetota	Leifsonia sp. 21MFCrub1.1	SEA36878.1	isolated from the rhizosphere of Plectranthus scutellarioides (coleus)
PL33_1	Bacteria	Actinomycetota	Leifsonia sp. 466MF	SDJ50192.1	isolated from the rhizosphere of Plectranthus scutellarioides (coleus)
PL33_1	Bacteria	Actinomycetota	Leifsonia sp. 467MF	SEN38149.1	isolated from the rhizosphere of Plectranthus scutellarioides (coleus)
PL33_1	Bacteria	Actinomycetota	Leifsonia sp. 509MF	SDN70083.1	isolated from the rhizosphere of Plectranthus scutellarioides (coleus)
PL33_1	Bacteria	Actinomycetota	Leifsonia sp. 98AMF	SFL64730.1	isolated from the rhizosphere of Plectranthus scutellarioides (coleus)
PL33_1	Bacteria	Actinomycetota	Leifsonia sp. ZF2019	UAJ78923.1	isolated from the rhizosphere of Plectranthus scutellarioides (coleus)
PL33_1	Bacteria	Bacteroidota	Maribellus comscasis WC007	QGY42581.1	Colocasia plant, China
PL33_1	Bacteria	Pseudomonadota	Martelella endophytica YC6887	AJY48000.1	Rosa rugosa, Plant tissue
PL33_1	Bacteria	Pseudomonadota	Martelella lutilitoris ZRK001	QQM30201.1	Cold seep, ocean floor
PL33_1	Bacteria	Pseudomonadota	Martelella lutilitoris ZRK001	QQM33034.1	Cold seep, ocean floor
PL33_1	Bacteria	Pseudomonadota	Martelella sp. AD-3	AMM86910.1	petroleum-contaminated soil with high salinity, China
PL33_1	Bacteria	Pseudomonadota	Martelella sp. AD-3	AMM87090.1	petroleum-contaminated soil with high salinity, China
PL33_1	Bacteria	Actinomycetota	Microbacterium arborescens SSF12	WJM16268.1	Humic soil
PL33_1	Bacteria	Actinomycetota	Microbacterium chengjingii HY60	QPZ38717.1	Bat, China
PL33_1	Bacteria	Actinomycetota	Microbacterium foliorum NRRL B-24224	AXL13220.1	pphyllosphere of grasses, Germany
PL33_1	Bacteria	Actinomycetota	Microbacterium luteolum KACC 14465	WDM45438.1	Marine environment
PL33_1	Bacteria	Actinomycetota	Microbacterium oleivorans I46	QLD12390.1	Soil, South Korea
PL33_1	Bacteria	Actinomycetota	Microbacterium paludicola CC3	APF34127.1	farmland soil, China
PL33_1	Bacteria	Actinomycetota	Microbacterium paraoxydans 70447	QXE29558.1	Homo sapien host, Brain fluid, Injury
PL33_1	Bacteria	Actinomycetota	Microbacterium paraoxydans DSM 15019	SDS31984.1	Homo sapien host, blood of a child with acute lymphoblastic leukemia
PL33_1	Bacteria	Actinomycetota	Microbacterium protaetiae DFW100M-13	QAY60247.1	Protaetia brevitarsis seulensis larva (Insect)
PL33_1	Bacteria	Actinomycetota	Microbacterium sp. 4R-513	QIG38689.1	ginseng cultivating soil, Soth Korea
PL33_1	Bacteria	Actinomycetota	Microbacterium sp. BDGP8	WHE36696.1	Mus musculus, ear
PL33_1	Bacteria	Actinomycetota	Microbacterium sp. BH-3-3-3	AOX46307.1	Lactuca sativa (Lettuce), Norway
PL33_1	Bacteria	Actinomycetota	Microbacterium sp. KACC 23027	WEG09450.1	Soil of flower pot, South Korea
PL33_1	Bacteria	Actinomycetota	Microbacterium sp. KUDC0405	UJP13497.1	Record removed from NCBI
PL33_1	Bacteria	Actinomycetota	Microbacterium sp. KUDC0406	UJP10089.1	soil of Dokdo, hizosphere of Elymus tsukushiensis, South Korea
PL33_1	Bacteria	Actinomycetota	Microbacterium sp. PAMC 28756 HSR44	AMG82656.1	Stereocaulon (Lichen), Antartica
PL33_1	Bacteria	Actinomycetota	Microbacterium sp. SGAir0570	QCR39495.1	Air, Singapore
PL33_1	Bacteria	Actinomycetota	Microbacterium sp. str. China	AVL98258.1	Carrageenan, China
PL33_1	Bacteria	Actinomycetota	Microbacterium sp. XT11	ALX65699.1	Garden soil, China
PL33_1	Bacteria	Actinomycetota	Microbacterium sp. Y-01	AZH79874.1	plastic contamination samples, China:the Yellow Sea
PL33_1	Bacteria	Actinomycetota	Microbacterium sp. zg-B96	WIM15648.1	the intestinal contents of Marmot, China
PL33_1	Bacteria	Actinomycetota	Microbacterium suwonense NBRC 106310	BDZ40435.1	Cow dung
PL33_1	Bacteria	Actinomycetota	Microbacterium testaceum StLB037	BAJ75052.1	isolated from potato leaves
PL33_1	Bacteria	Actinomycetota	Microlunatus elymi KUDC0627	QDP95904.1	Campeiostachys tsukushiensis (Plant), rhizospheric soil, South Korea
PL33_1	Bacteria	Actinomycetota	Microlunatus soli DSM 21800	SDT44276.1	spawn used for growing the mushroom Agaricus brasiliensis
PL33_1	Bacteria	Actinomycetota	Micromonospora carbonacea africana	QLK01421.1	Soil, Kenya
PL33_1	Bacteria	Actinomycetota	Micromonospora craniellae LHW63014	QOC91369.1	Sponge, South china sea
PL33_1	Bacteria	Bacteroidota	Mucilaginibacter mali G2-14	QKJ29992.1	apple orchard, rhizosphere soil, South Korea
PL33_1	Bacteria	Bacteroidota	Mucilaginibacter sp. SMC90	UOE47242.1	Spent mushroom compost, South Korea
PL33_1	Bacteria	Pseudomonadota	Neorhizobium galegae 7g	UIK08764.1	Plant nodule, Galega, Russia
PL33_1	Bacteria	Pseudomonadota	Neorhizobium galegae bv. officinalis bv. officinalis str. HAMBI 1141	CDN58215.1	Galega officinalis root nodule, NZ
PL33_1	Bacteria	Pseudomonadota	Neorhizobium galegae bv. orientalis str. HAMBI 540	CDN52232.1	Galega officinalis root nodule, Finland
PL33_1	Bacteria	Pseudomonadota	Neorhizobium petrolearium OS53	WGI67460.1	petroleum contaminated soil, China
PL33_1	Bacteria	Bacteroidota	Niabella ginsenosidivorans BS26	ANH83792.1	compost, South Korea
PL33_1	Bacteria	Bacteroidota	Niabella ginsenosidivorans BS26	ANH80559.1	compost, South Korea
PL33_1	Bacteria	Bacteroidota	Niabella soli DSM 19437	AHF14452.1	Soil, Jeju Island, Republic of Korea
PL33_1	Bacteria	Bacteroidota	Niabella soli DSM 19437	AHF14963.1	Soil, Jeju Island, Republic of Korea
PL33_1	Bacteria	Bacteroidota	Niastella koreensis GR20-10	AEW01484.1	soil cultivated with Korean ginseng
PL33_1	Bacteria	Bacteroidota	Olivibacter sp. SDN3	QNL49580.1	pond sediment, China
PL33_1	Bacteria	Verrucomicrobiota	Opitutaceae bacterium LMO-M01	WED65368.1	deep sea sediment
PL33_1	Bacteria	Verrucomicrobiota	Opitutaceae bacterium TAV1	EIP97951.1	symbiont of the wood-feeding termite Reticulitermes flavipes
PL33_1	Bacteria	Actinomycetota	Paenarthrobacter sp. OM7	WGM19930.1	soil, China
PL33_1	Bacteria	Bacillota	Paenibacillus albus 18JY67-1	AZN38808.1	Soil, South Korea
PL33_1	Bacteria	Bacillota	Paenibacillus dendritiformis 2022CK-00834	WGU93125.1	Homo sapien host, Blood
PL33_1	Bacteria	Bacillota	Paenibacillus konkukensis SK3146	UQZ86855.1	Fermented feed, South Korea
PL33_1	Bacteria	Bacillota	Paenibacillus konkukensis SK3146	UQZ86810.1	Fermented feed, South Korea
PL33_1	Bacteria	Bacillota	Paenibacillus konkukensis SK3146	UQZ83795.1	Fermented feed, South Korea
PL33_1	Bacteria	Bacillota	Paenibacillus lycopersici 12200R-189	QHT63168.1	rhizosphere of tomato plants, South Korea
PL33_1	Bacteria	Bacillota	Paenibacillus psychroresistens	QGQ98141.1	Artic soil, Norway
PL33_1	Bacteria	Bacillota	Paenibacillus psychroresistens	QGQ98142.1	Artic soil, Norway
PL33_1	Bacteria	Bacillota	Paenibacillus rhizovicinus 14171R-81	QHW31104.1	rhizosphere of tomato plants, South Korea
PL33_1	Bacteria	Bacillota	Paenibacillus rhizovicinus 14171R-81	QHW32894.1	rhizosphere of tomato plants, South Korea
PL33_1	Bacteria	Bacillota	Paenibacillus sp. CC-CFT747	WJH35390.1	agricultural soil, China
PL33_1	Bacteria	Bacillota	Paenibacillus sp. H1-7	ULL17800.1	sandy soil, China
PL33_1	Bacteria	Bacillota	Paenibacillus sp. H1-7	ULL18850.1	sandy soil, China
PL33_1	Bacteria	Bacillota	Paenibacillus sp. PHS-Z3	UVI27722.1	Sponge, China
PL33_1	Bacteria	Bacillota	Paenibacillus sp. PSB04	UYO02520.1	Danum Valley Rainforest Soil, Malaysia
PL33_1	Bacteria	Bacillota	Paenibacillus thiaminolyticus Mbale	QDM48157.1	Record removed from NCBI
PL33_1	Bacteria	Bacillota	Paenibacillus thiaminolyticus Mbale2	WCR25618.1	Homo sapiens, Ventricular cerebrospinal fluid, Uganda
PL33_1	Bacteria	Bacillota	Paenibacillus thiaminolyticus NRRL B-4156	QDM45168.1	Homo sapien host, Faeces
PL33_1	Bacteria	Acidobacteriota	Paludibaculum fermentans P105	QOY86942.1	littoral wetland of a boreal lake, Russia
PL33_1	Bacteria	Bacteroidota	Parabacteroides chongii YMC B3181	WFE86843.1	Homo sapien host, Blood, colon perforation
PL33_1	Bacteria	Bacteroidota	Parabacteroides distasonis CBBP	QJE31007.1	Mouse
PL33_1	Bacteria	Bacteroidota	Parabacteroides faecis BFG-489	UVQ49398.1	Homo sapien host
PL33_1	Bacteria	Bacteroidota	Parabacteroides goldsteinii BFG-241	UBD73042.1	Homo sapien host, Left flank
PL33_1	Bacteria	Bacteroidota	Parabacteroides johnsonii DSM 18315	UWP42865.1	Homo sapien host, Faeces
PL33_1	Bacteria	Bacteroidota	Parabacteroides merdae ATCC 43184	UWP46413.1	Homo sapien host, Faeces
PL33_1	Bacteria	Bacteroidota	Parabacteroides merdae BFG-280	UBD60536.1	Homo sapien host, Blood
PL33_1	Bacteria	Bacteroidota	Parabacteroides merdae CL06T03C08	QUT49571.1	Homo sapien host, Faeces
PL33_1	Bacteria	Bacteroidota	Paraflavitalea soli 5GH32-13	AXY78436.1	Soil, South Korea
PL33_1	Bacteria	Bacteroidota	Paraflavitalea soli 5GH32-13	AXY73440.1	Soil, South Korea
PL33_1	Bacteria	Actinomycetota	Paraoerskovia sediminicola NBRC 108565	BDZ41475.1	Sea sediment
PL33_1	Bacteria	Bacteroidota	Pedobacter aquae CJ43	QEK50449.1	isolated from fresh water located in Gangwon-do, South Korea
PL33_1	Bacteria	Bacteroidota	Pedobacter heparinus DSM 2366	ACU03183.1	isolated from soil
PL33_1	Bacteria	Bacteroidota	Pedobacter sp. KBS0701	QDW24844.1	Soil, USA
PL33_1	Bacteria	Bacteroidota	Pedobacter sp. SL55	WAC41290.1	Sponge, shallow freshwater, Austria
PL33_1	Bacteria	Bacteroidota	Pedobacter steynii DX4	AOM76217.1	isolated from frozen soil of Tibetan Plateau permafrost region
PL33_1	Bacteria	Pseudomonadota	Pelagovum pacificum SM1903	QQA43382.1	oceanic pelagic zone biome, seawater ~4m depth
PL33_1	Bacteria	Bacteroidota	Petrimonas mucosa DSM 28695	SCM59411.1	Biogas sludge, Soil, USA
PL33_1	Bacteria	Actinomycetota	Phytohabitans suffuscus NBRC 105367	BCB83249.1	Plant, Japan
PL33_1	Bacteria	Actinomycetota	Plantibacter flavus 251	AQX78949.1	Plant, oil field site, Canada
PL33_1	Bacteria	Actinomycetota	Plantibacter sp. PA-3-X8	AZH82464.1	marine mud, deep sea, Antartica
PL33_1	Bacteria	Actinomycetota	Plantibacter sp. PA-3-X8	AZH82696.1	marine mud, deep sea, Antartica
PL33_1	Bacteria	Bacteroidota	Prevotella oris C735	EFI48135.1	Homo sapien host, upper respiratory tract
PL33_1	Bacteria	Bacteroidota	Prevotella oris C735	EFI48326.1	Homo sapien host, upper respiratory tract
PL33_1	Bacteria	Bacteroidota	Prevotella oris NCTC13071	VEH14491.1	Homo sapien host, Gingival sulcus	Hyaluronic acid
PL33_1	Bacteria	Bacteroidota	Prevotella ruminicola 23	ADE81006.1	ruminal proteolytic bacterium
PL33_1	Bacteria	Bacteroidota	Prevotella ruminicola KHP1	QVJ82270.1	bovine rumen
PL33_1	Bacteria	Bacteroidota	Prolixibacteraceae bacterium DS1-an-2312	QZT36564.1	sea squirt, South Korea
PL33_1	Bacteria	Bacteroidota	Proteiniphilum saccharofermentans	SCD21407.1	biogas sludge, soil
PL33_1	Bacteria	Bacteroidota	Proteiniphilum saccharofermentans	SCD21015.1	biogas sludge, soil
PL33_1	Bacteria	Bacteroidota	Proteiniphilum saccharofermentans	SCD21016.1	biogas sludge, soil
PL33_1	Bacteria	Bacteroidota	Proteiniphilum saccharofermentans M3/6	SCD21014.1	biogas sludge, soil
PL33_1	Bacteria	Actinomycetota	Pseudarthrobacter chlorophenolicus A6	ACL41520.1	isolated from soil.
PL33_1	Bacteria	Actinomycetota	Pseudarthrobacter equi IMMIB L-1606	SDT62084.1	isolated from genital swab from a horse
PL33_1	Bacteria	Actinomycetota	Pseudarthrobacter sp. NIBRBAC000502772	QDG68625.1	coal mine soil, South Korea
PL33_1	Bacteria	Actinomycetota	Pseudonocardia sp. DSM 110487	QYN40757.1	Sand, Iran:Beach of New Hengam
PL33_1	Bacteria	Bacteroidota	Pseudopedobacter saltans DSM 12145	ADY53898.1	Soil, Iceland
PL33_1	Bacteria	Actinomycetota	Rathayibacter sp. VKM Ac-2759	QHC67853.1	Tanacetum vulgare (Plant)
PL33_1	Bacteria	Actinomycetota	Rathayibacter sp. VKM Ac-2760	QHC60948.1	Tanacetum vulgare (Plant)
PL33_1	Bacteria	Actinomycetota	Rathayibacter sp. VKM Ac-2804	QHF22775.1	Koeleria macrantha (Plant)
PL33_1	Bacteria	Pseudomonadota	Rhizobium acidisoli FH23	QAS81545.1	Phaseolus vulgaris, root nodule, loam soil, Mexico
PL33_1	Bacteria	Pseudomonadota	Rhizobium anhuiense bv. trifolii T24	UTS93679.1	Trifolium dubium (Plant)
PL33_1	Bacteria	Pseudomonadota	Rhizobium binae BLR195	QSY84645.1	lentil
PL33_1	Bacteria	Pseudomonadota	Rhizobium etli Bra5	ARM16509.1	Phaseolus vulgaris (Plant), Brazil
PL33_1	Bacteria	Pseudomonadota	Rhizobium etli bv. mimosae str. Mim1	AGS26267.1	Mimosa affinis (Plant), Mexico
PL33_1	Bacteria	Pseudomonadota	Rhizobium etli bv. phaseoli str. IE4803	AJC82873.1	Phaseolus vulgaris (Plant), Brazil
PL33_1	Bacteria	Pseudomonadota	Rhizobium etli CFN 42	ABC94205.1	isolated from beans
PL33_1	Bacteria	Pseudomonadota	Rhizobium etli CIAT 652	ACE94591.1	main nodulator of Phaseolus vulgaris, the common bean
PL33_1	Bacteria	Pseudomonadota	Rhizobium etli CIAT 894	ARM92433.1	main nodulator of Phaseolus vulgaris, the common bean
PL33_1	Bacteria	Pseudomonadota	Rhizobium etli N561	ANL07463.1	main nodulator of Phaseolus vulgaris, the common bean
PL33_1	Bacteria	Pseudomonadota	Rhizobium etli NXC12	ARQ14043.1	main nodulator of Phaseolus vulgaris, the common bean
PL33_1	Bacteria	Pseudomonadota	Rhizobium etli TAL 182	ARO27829.1	main nodulator of Phaseolus vulgaris, the common bean
PL33_1	Bacteria	Pseudomonadota	Rhizobium indicum JKLM12A2	QKK20082.1	pea root nodules, India
PL33_1	Bacteria	Pseudomonadota	Rhizobium laguerreae WSM1455	UFW67279.1	viciae (Plant)
PL33_1	Bacteria	Pseudomonadota	Rhizobium leguminosarum A1	QIJ43977.1	Sod-podzol soil, root nodule, Russia
PL33_1	Bacteria	Pseudomonadota	Rhizobium leguminosarum ATCC 14479	AXA42769.1	isolated at Arlington Farms, VA and is most effective on the red clover, Trifolium praetense
PL33_1	Bacteria	Pseudomonadota	Rhizobium leguminosarum BT01	WHO83164.1	Phaseolus vulgaris (Plant), Canada
PL33_1	Bacteria	Pseudomonadota	Rhizobium leguminosarum bv. phaseoli CC511	UWU37860.1	Phaseolus vulgaris (Plant), USA
PL33_1	Bacteria	Pseudomonadota	Rhizobium leguminosarum bv. trifolii 22B	QIO69050.1	Soil, Trifolium pratense, Clover nodules
PL33_1	Bacteria	Pseudomonadota	Rhizobium leguminosarum bv. trifolii 23B	QIO61059.1	Soil, Trifolium pratense, Clover nodules
PL33_1	Bacteria	Pseudomonadota	Rhizobium leguminosarum bv. trifolii 31B	QIO47896.1	Soil, Trifolium pratense, Clover nodules
PL33_1	Bacteria	Pseudomonadota	Rhizobium leguminosarum bv. trifolii 3B	QIO75127.1	Soil, Trifolium pratense, Clover nodules
PL33_1	Bacteria	Pseudomonadota	Rhizobium leguminosarum bv. trifolii 4B	QIO82142.1	Soil, Trifolium pratense, Clover nodules
PL33_1	Bacteria	Pseudomonadota	Rhizobium leguminosarum bv. trifolii 9B	QIO54887.1	Soil, Trifolium pratense, Clover nodules
PL33_1	Bacteria	Pseudomonadota	Rhizobium leguminosarum bv. trifolii CB782	AHG48019.1	Soil, Trifolium pratense, Clover nodules
PL33_1	Bacteria	Pseudomonadota	Rhizobium leguminosarum bv. trifolii CC275e	QJX08744.1	Soil, Trifolium pratense, Clover nodules
PL33_1	Bacteria	Pseudomonadota	Rhizobium leguminosarum bv. trifolii Rt24.2	AOO88382.1	Soil, Trifolium pratense, Clover nodules
PL33_1	Bacteria	Pseudomonadota	Rhizobium leguminosarum bv. trifolii TA1	QJS31114.1	Soil, Trifolium pratense, Clover nodules
PL33_1	Bacteria	Pseudomonadota	Rhizobium leguminosarum bv. trifolii WSM1325	ACS59268.1	Soil, Trifolium pratense, Clover nodules
PL33_1	Bacteria	Pseudomonadota	Rhizobium leguminosarum bv. trifolii WSM1689	AHF87184.1	Soil, Trifolium pratense, Clover nodules
PL33_1	Bacteria	Pseudomonadota	Rhizobium leguminosarum bv. trifolii WSM2012	EJC72470.1	Soil, Trifolium pratense, Clover nodules
PL33_1	Bacteria	Pseudomonadota	Rhizobium leguminosarum bv. trifolii WSM2304	ACI58517.1	Soil, Trifolium pratense, Clover nodules
PL33_1	Bacteria	Pseudomonadota	Rhizobium leguminosarum bv. viciae 248	QHW28116.1	Fava bean nodules
PL33_1	Bacteria	Pseudomonadota	Rhizobium leguminosarum bv. viciae 3841	CAK12374.1	symbiont viciae 3841
PL33_1	Bacteria	Pseudomonadota	Rhizobium leguminosarum bv. viciae BIHB 1148	ASR10512.1	Pisum sativum root-nodule
PL33_1	Bacteria	Pseudomonadota	Rhizobium leguminosarum bv. viciae BIHB 1217	ASS58423.1	Root nodule
PL33_1	Bacteria	Pseudomonadota	Rhizobium leguminosarum bv. viciae SRDI969	UWM84316.1	Pisum sativum, Viciae, Australia
PL33_1	Bacteria	Pseudomonadota	Rhizobium leguminosarum bv. viciae SU303	UFW81148.1	Viciae, Australia
PL33_1	Bacteria	Pseudomonadota	Rhizobium leguminosarum bv. viciae UPM791	AVC46862.1	Pisum sativum, pea nodule, USA
PL33_1	Bacteria	Pseudomonadota	Rhizobium leguminosarum bv. viciae WSM1274	UWU31216.1	Vicia sp, Flowering plant, Greece
PL33_1	Bacteria	Pseudomonadota	Rhizobium leguminosarum bv. viciae WSM4643	UWM78275.1	Pisum sativum, Sardinia
PL33_1	Bacteria	Pseudomonadota	Rhizobium leguminosarum CC283b	WFT88908.1	Trifolium ambiguum (Plant)
PL33_1	Bacteria	Pseudomonadota	Rhizobium leguminosarum GLR17	QSZ11136.1	Lentil
PL33_1	Bacteria	Pseudomonadota	Rhizobium leguminosarum Gr 12/7	UIJ83633.1	Galega, Plant nodule, Russia
PL33_1	Bacteria	Pseudomonadota	Rhizobium leguminosarum Norway	AUW46384.1	Lotus corniculatus, Plant, Norway
PL33_1	Bacteria	Pseudomonadota	Rhizobium leguminosarum OyaliB	QSW26613.1	Lentil
PL33_1	Bacteria	Pseudomonadota	Rhizobium leguminosarum Ta6k	UIL31798.1	Trifolium ambiguum (Plant), Russia
PL33_1	Bacteria	Pseudomonadota	Rhizobium leguminosarum Tp73_4	UIK21900.1	Trifolium pratense, Plant nodule, Russia
PL33_1	Bacteria	Pseudomonadota	Rhizobium leguminosarum Vaf-108	API55855.1	Mountain Soil, Vavilovia formosa
PL33_1	Bacteria	Pseudomonadota	Rhizobium leguminosarum Vaf10	ANP89553.1	Vavilovia formosa, Russia: North Osetia, Caucasus
PL33_1	Bacteria	Pseudomonadota	Rhizobium phaseoli BS3	QPK13198.1	Soil, Phaseolus vulgaris, Kenya
PL33_1	Bacteria	Pseudomonadota	Rhizobium phaseoli N161	ANM08032.1	phaseoli, legume-root nodule, Mexico
PL33_1	Bacteria	Pseudomonadota	Rhizobium phaseoli N261	ANM01713.1	phaseoli, legume-root nodule, Mexico
PL33_1	Bacteria	Pseudomonadota	Rhizobium phaseoli N671	ANL95277.1	Soil, Phaseolus vulgaris, legume-root nodule, Mexico
PL33_1	Bacteria	Pseudomonadota	Rhizobium phaseoli N771	ANL88768.1	Soil, Phaseolus vulgaris, legume-root nodule, Mexico
PL33_1	Bacteria	Pseudomonadota	Rhizobium phaseoli N831	ANL82292.1	Soil, Phaseolus vulgaris, legume-root nodule, Mexico
PL33_1	Bacteria	Pseudomonadota	Rhizobium phaseoli N841	ANL75981.1	Soil, Phaseolus vulgaris, legume-root nodule, Mexico
PL33_1	Bacteria	Pseudomonadota	Rhizobium phaseoli N931	ANL69493.1	Soil, Phaseolus vulgaris, legume-root nodule, Mexico
PL33_1	Bacteria	Pseudomonadota	Rhizobium phaseoli R611	ANL63127.1	Soil, Phaseolus vulgaris, legume-root nodule, Mexico
PL33_1	Bacteria	Pseudomonadota	Rhizobium phaseoli R620	ANL56995.1	Soil, Phaseolus vulgaris, legume-root nodule, Mexico
PL33_1	Bacteria	Pseudomonadota	Rhizobium phaseoli R630	ANL50676.1	Soil, Phaseolus vulgaris, legume-root nodule, Mexico
PL33_1	Bacteria	Pseudomonadota	Rhizobium phaseoli R650	ANL44164.1	Soil, Phaseolus vulgaris, legume-root nodule, Mexico
PL33_1	Bacteria	Pseudomonadota	Rhizobium phaseoli R723	ANL38004.1	Soil, Phaseolus vulgaris, legume-root nodule, Mexico
PL33_1	Bacteria	Pseudomonadota	Rhizobium phaseoli R744	ANL31546.1	Soil, Phaseolus vulgaris, legume-root nodule, Mexico
PL33_1	Bacteria	Pseudomonadota	Rhizobium ruizarguesonis NZLR24	QSZ03663.1	Lentil
PL33_1	Bacteria	Pseudomonadota	Rhizobium ruizarguesonis RCAM 1026	UED35294.1	Pisum sativum L.(Plant), Russia
PL33_1	Bacteria	Pseudomonadota	Rhizobium ruizarguesonis TA1	UFW97262.1	agricultural
PL33_1	Bacteria	Pseudomonadota	Rhizobium sp. BT03	WHO75408.1	Phaseolus vulgaris (Plant)
PL33_1	Bacteria	Pseudomonadota	Rhizobium sp. C104	ULJ82129.1	isolated from nodules of Phaseolus vulgaris when grown in soil from Carman, Manitoba, Canada
PL33_1	Bacteria	Pseudomonadota	Rhizobium sp. IE4771	AIC30880.1	Phaseoli vulgaris, legume-root nodule, Mexico
PL33_1	Bacteria	Pseudomonadota	Rhizobium sp. JKLM13E	QKK32927.1	Pisum sativum l. (pea), pea root nodules
PL33_1	Bacteria	Pseudomonadota	Rhizobium sp. JKLM19E	QKK26451.1	Pisum sativum l. (pea), pea root nodules
PL33_1	Bacteria	Pseudomonadota	Rhizobium sp. K102	ULR47209.1	isolated from the nodules of Phaseolus vulgaris when grown in soil from Kelburn, Manitoba, Canada
PL33_1	Bacteria	Pseudomonadota	Rhizobium sp. Kim5	ARQ61717.1	Phaseolus vulgaris, USA
PL33_1	Bacteria	Pseudomonadota	Rhizobium sp. N113	ANL25617.1	Soil, Phaseolus vulgaris, legume-root nodule, Mexico
PL33_1	Bacteria	Pseudomonadota	Rhizobium sp. N1314	ANL19140.1	Soil, Phaseolus vulgaris, legume-root nodule, Mexico
PL33_1	Bacteria	Pseudomonadota	Rhizobium sp. N1341	ANL13633.1	Soil, Phaseolus vulgaris, legume-root nodule, Mexico
PL33_1	Bacteria	Pseudomonadota	Rhizobium sp. N324	ANM14763.1	Soil, Phaseolus vulgaris, legume-root nodule, Mexico
PL33_1	Bacteria	Pseudomonadota	Rhizobium sp. N541	ANM21152.1	Soil, Phaseolus vulgaris, legume-root nodule, Mexico
PL33_1	Bacteria	Pseudomonadota	Rhizobium sp. N621	ANL01340.1	Soil, Phaseolus vulgaris, legume-root nodule, Mexico
PL33_1	Bacteria	Pseudomonadota	Rhizobium sp. N6212	ANK95287.1	Soil, Phaseolus vulgaris, legume-root nodule, Mexico
PL33_1	Bacteria	Pseudomonadota	Rhizobium sp. N731	ANK88887.1	Soil, Phaseolus vulgaris, legume-root nodule, Mexico
PL33_1	Bacteria	Pseudomonadota	Rhizobium sp. N741	ANM44458.1	Soil, Phaseolus vulgaris, legume-root nodule, Mexico
PL33_1	Bacteria	Pseudomonadota	Rhizobium sp. N871	ANM38304.1	Soil, Phaseolus vulgaris, legume-root nodule, Mexico
PL33_1	Bacteria	Pseudomonadota	Rhizobium sp. N941	ANM27523.1	Soil, Phaseolus vulgaris, legume-root nodule, Mexico
PL33_1	Bacteria	Pseudomonadota	Rhizobium sp. NZLR1	QSZ23559.1	Lentil
PL33_1	Bacteria	Pseudomonadota	Rhizobium sullae WSM1592	UWU18631.1	Sulla coronaria (Plant), Italy
PL33_1	Bacteria	Actinomycetota	Ruania alkalisoli RN3S43	QOR70189.1	Saline soil, China
PL33_1	Bacteria	Actinomycetota	Ruania halotolerans M4N3S171	UFU08214.1	Saline soil, China
PL33_1	Bacteria	Actinomycetota	Ruania suaedae LR1S40	UFU02619.1	Saline soil, China
PL33_1	Bacteria	Bacteroidota	Runella rosea HYN0085	AXE21691.1	fresh water, South Korea
PL33_1	Bacteria	Bacteroidota	Runella slithyformis DSM 19594	AEI46981.1	Fresh water lake; USA, Louisiana, Baton Rouge
PL33_1	Bacteria	Bacteroidota	Runella sp. SP2	AYQ30920.1	fresh water, South Korea
PL33_1	Bacteria	Actinomycetota	Sanguibacter keddieii DSM 10542	ACZ22052.1	Blood of dairy cows, Spain
PL33_1	Bacteria	Actinomycetota	Sanguibacter sp. HDW7	QIK84681.1	Hydrophilus acuminatus (Beetle), South Korea
PL33_1	Bacteria	Bacteroidota	Solitalea lacus	UKJ07445.1	pond sediment, South Korea
PL33_1	Bacteria	Actinomycetota	Solwaraspora sp. WMMA2059	WBB98873.1	Haliclona implexiformis, Sea grass, USA
PL33_1	Bacteria	Actinomycetota	Solwaraspora sp. WMMA2065	WJK35372.1	Ircinia sp., sea sponge
PL33_1	Bacteria	Actinomycetota	Solwaraspora sp. WMMA2080	WBC22574.1	Tedania sp., Sea sponge
PL33_1	Bacteria	Actinomycetota	Solwaraspora sp. WMMD791	WFE27818.1	Ecteinascidia turbinata, sea squirt
PL33_1	Bacteria	Actinomycetota	Solwaraspora sp. WMMD937	WFE19628.1	Suberites aurantiacus, sea sponge
PL33_1	Bacteria	Spirochaetota	Sphaerochaeta associata GLS2T	UOM52115.1	Methanosarcina mazei strain VKM B-2370, permafrost, Russia
PL33_1	Bacteria	Spirochaetota	Sphaerochaeta coccoides DSM 17374	AEC02940.1	Hindgut of the termite Neotermes castaneus; Cuba
PL33_1	Bacteria	Spirochaetota	Sphaerochaeta globosa str. Buddy	ADY12682.1	Marine hot spring; USSR, Shiashkoten island
PL33_1	Bacteria	Bacteroidota	Sphingobacterium daejeonense NCTC13534	VTQ06391.1	Homo sapiens host
PL33_1	Bacteria	Bacteroidota	Sphingobacterium multivorum BIGb0170	QMV69301.1	Caenorhabditis elegans
PL33_1	Bacteria	Bacteroidota	Sphingobacterium multivorum FDAARGOS_1140	QQT63155.1
PL33_1	Bacteria	Bacteroidota	Sphingobacterium multivorum FDAARGOS_1141	QQT52691.1	Soil
PL33_1	Bacteria	Bacteroidota	Sphingobacterium multivorum FDAARGOS_1142	QQT31374.1
PL33_1	Bacteria	Bacteroidota	Sphingobacterium multivorum FDAARGOS_1203	QRQ61674.1	Homo sapiens host, Spleen
PL33_1	Bacteria	Bacteroidota	Sphingobacterium psychroaquaticum SJ-25	QBQ39994.1	Soil, China
PL33_1	Bacteria	Bacteroidota	Sphingobacterium siyangense FTD2	UQA76119.1	activated sludge, Poland
PL33_1	Bacteria	Bacteroidota	Sphingobacterium siyangense PDNC006	QRY57805.1	Plastic debris in land/lake environment, USA
PL33_1	Bacteria	Bacteroidota	Sphingobacterium sp. B29	APU95773.1	Rhizosphere
PL33_1	Bacteria	Bacteroidota	Sphingobacterium sp. dk4302	QGA26399.1	Tibetan gazelle, China
PL33_1	Bacteria	Bacteroidota	Sphingobacterium sp. DR205	QIH32075.1	Rhizosphere of Soybean
PL33_1	Bacteria	Bacteroidota	Sphingobacterium sp. KACC 22765	WDF69327.1	Soil, South Korea
PL33_1	Bacteria	Bacteroidota	Sphingobacterium sp. ML3W	AIM38962.1	Myotis lucifugus, Bat, USA
PL33_1	Bacteria	Bacteroidota	Sphingobacterium sp. ML3W	WFA77706.1	Myotis lucifugus, Bat, USA
PL33_1	Bacteria	Bacteroidota	Sphingobacterium sp. SRCM116780	UIR55464.1	Soil, South Korea
PL33_1	Bacteria	Bacteroidota	Sphingobacterium sp. UDSM-2020	QQD15556.1	Homo sapiens, Vagina, Tanzania
PL33_1	Bacteria	Bacteroidota	Sphingobacterium sp. UDSM-2020	QQD14814.1	Homo sapiens, Vagina, Tanzania
PL33_1	Bacteria	Bacteroidota	Sphingobacterium sp. WM	WFB63110.1	Sludge
PL33_1	Bacteria	Bacteroidota	Sphingobacterium thalpophilum NCTC11429	VTR31642.1	Homo sapiens host, wound
PL33_1	Bacteria	Bacteroidota	Spirosoma aureum BT328	QIP15532.1	Soil, South Korea
PL33_1	Bacteria	Bacteroidota	Spirosoma endbachense I-24	QHV99885.1	salty meadow (marine), Germany
PL33_1	Bacteria	Bacteroidota	Spirosoma linguale DSM 74	ADB38472.1	Marine
PL33_1	Bacteria	Bacteroidota	Spirosoma linguale DSM 74	YP_003387271	Record removed from NCBI
PL33_1	Bacteria	Bacteroidota	Spirosoma montaniterrae DY10	AQG79942.1	Soil, South Korea
PL33_1	Bacteria	Bacteroidota	Spirosoma oryzicola RHs26	UHG92864.1	Surface layer of rice grains, South Korea
PL33_1	Bacteria	Bacteroidota	Spirosoma sp. KCTC 72228	QMW01381.1	Tree leaves, South Korea
PL33_1	Bacteria	Bacteroidota	Spirosoma sp. KNUC1025	UFH54604.1	rhizosphere soil, Brassica napus, South Korea
PL33_1	Bacteria	Actinomycetota	Streptomyces bingchenggensis BCW-1	ADI06760.1	soil-dwelling bacterium
PL33_1	Bacteria	Actinomycetota	Streptomyces carpaticus SCPM-O-B-9993	UWM47927.1	brown semi-desert soils with a very strong degree of salinity, Russia
PL33_1	Bacteria	Actinomycetota	Streptomyces harbinensis NA02264	QKV67637.1	marine sediment, China
PL33_1	Bacteria	Actinomycetota	Streptomyces iranensis	CDR13416.1	rhizospherical soil at a depth of 10 cm, Iran
PL33_1	Bacteria	Actinomycetota	Streptomyces liangshanensis QMT-12	QIQ01916.1	Soil, China
PL33_1	Bacteria	Actinomycetota	Streptomyces paludis GSSD-12	AXG82304.1	Soil, China
PL33_1	Bacteria	Actinomycetota	Streptomyces rapamycinicus NRRL 5491	UTP36887.1	Soil, South Korea
PL33_1	Bacteria	Actinomycetota	Streptomyces rapamycinicus NRRL 5491	UTP36886.1	Soil, South Korea
PL33_1	Bacteria	Actinomycetota	Streptomyces sp. AM 3-1-1	WEH31111.1	Apis mellifera (Bee), Germany
PL33_1	Bacteria	Actinomycetota	Streptomyces sp. CLI2509 CLI2905	ASY31672.1	Hymenochaete rubiginosa, Mushroom, USA
PL33_1	Bacteria	Actinomycetota	Streptomyces sp. MA3_2.13	UED84883.1	Deep-sea sediment, Atlantic ocean, depth 2300 m
PL33_1	Bacteria	Actinomycetota	Streptomyces sp. SN-593	BBA99916.1	Soil, Japan
PL33_1	Bacteria	Actinomycetota	Streptomyces sp. XC 2026	QQN76137.1	20cm of sediment in the coastal zone, China
PL33_1	Bacteria	Actinomycetota	Streptomyces sporoclivatus NBRC 100767	BBJ39212.1	Isolated from soil
PL33_1	Bacteria	Actinomycetota	Streptomyces tsukubensis AT3	QFR98234.1	Forest soil, China
PL33_1	Bacteria	Actinomycetota	Streptomyces violaceusniger Tu 4113	AEM83091.1	Soil
PL33_1	Bacteria	Actinomycetota	Streptomyces xiamenensis 318	AKG46709.1	mangrove, estuary sediment, China
PL33_1	Bacteria	Bacteroidota	Tannerella forsythia 3313	BAR49558.1	Homo sapien host, Oral cavity and airways
PL33_1	Bacteria	Bacteroidota	Tannerella forsythia 92A2	AEW20097.1	Homo sapien host, Oral cavity and airways
PL33_1	Bacteria	Bacteroidota	Tannerella forsythia KS16	BAR52295.1	Homo sapien host, Oral cavity and airways
PL33_1	Bacteria	Pseudomonadota	Telluria mixta ACM 1762	WEM95621.1	fertile soil in a ploughed field, Australia
PL33_1	Bacteria	Spirochaetota	Treponema rectale CHPA	QOS40956.1	Holstein-Fresian cow, rectal tissue biopsy, UK
PL33_1	Bacteria	NA	uncultured bacterium	BAR73170.1	NA
PL33_1	Bacteria	NA	uncultured bacterium	BAR73171.1	NA
PL33_1	Bacteria	Bacillota	uncultured Firmicutes bacterium	QGT50953.1	NA
PL33_1	Bacteria	Bacillota	Vallitalea pronyensis FatNI3	QUI25485.1	submarine hyperalkaline vent
PL33_1	Bacteria	Bacillota	Vallitalea pronyensis FatNI3	QUI24197.1	submarine hyperalkaline vent
PL33_1	Bacteria	Actinomycetota	Verrucosispora sp. WMMC514	WBB89902.1	Hyrtios violaceus, Sea sponge, USA
PL33_1	Bacteria	Actinomycetota	Verrucosispora sp. WMMD573	WBB52517.1	Ecteinascidia turbinata, sea squirt, USA
PL33_1	Bacteria	Lentisphaerota	Victivallales bacterium CCUG 44730	AVM44182.1	Human blood
PL33_1	Bacteria		Xylanimonas protaetiae FW10M-9	QAY71819.1	Protaetia brevitarsis seulensis larva (Insect)

## Sheet: PL33_1 Human Associated
	Kingdom	Phylum	Species	Accession no.	Environment/Isolation source
PL33	Bacteria	Bacteroidota	Bacteroides thetaiotaomicron BFG-130	UVR92325.1	Homo sapien host, GI tract, USA
PL33	Bacteria	Bacteroidota	Bacteroides thetaiotaomicron BFG-148	UVQ21732.1	Homo sapien host, GI tract, USA
PL33	Bacteria	Bacteroidota	Bacteroides thetaiotaomicron BFG-576	UVQ70477.1	Homo sapien host, GI tract, USA
PL33_1	Bacteria	Bacteroidota	Alistipes shahii WAL 8301	CBK62760.1	Homo sapien host, GI tract, USA
PL33_1	Bacteria	Bacteroidota	Alistipes shahii WAL 8301	UWN69269.1	Homo sapien host, GI tract, USA
PL33_1	Bacteria	Bacteroidota	Bacteroides caccae ATCC 43185	ASM65982.1	Homo sapien host, GI tract
PL33_1	Bacteria	Bacteroidota	Bacteroides caccae ATCC 43185	ASM66150.1	Homo sapien host, GI tract
PL33_1	Bacteria	Bacteroidota	Bacteroides caccae ATCC 43185	UWN76916.1	Homo sapien host, GI tract
PL33_1	Bacteria	Bacteroidota	Bacteroides caccae ATCC 43185	UWN80129.1	Homo sapien host, GI tract
PL33_1	Bacteria	Bacteroidota	Bacteroides caccae BFG-100	UBF13151.1	Homo sapien host, GI tract
PL33_1	Bacteria	Bacteroidota	Bacteroides caccae BFG-101	UVP83443.1	Homo sapien host, GI tract
PL33_1	Bacteria	Bacteroidota	Bacteroides caccae BFG-104	UVQ08240.1	Homo sapien host, GI tract
PL33_1	Bacteria	Bacteroidota	Bacteroides caccae BFG-474	UVQ98410.1	Homo sapien host, GI tract
PL33_1	Bacteria	Bacteroidota	Bacteroides caccae CL03T12C61	QUU08180.1	Homo sapien host, GI tract
PL33_1	Bacteria	Bacteroidota	Bacteroides caccae FDAARGOS_1097	QQT77462.1	Homo sapien host, GI tract
PL33_1	Bacteria	Bacteroidota	Bacteroides caccae FDAARGOS_1097	QQT77279.1	Homo sapien host, GI tract
PL33_1	Bacteria	Bacteroidota	Bacteroides caccae FDAARGOS_1219	QRP57294.1	Homo sapien host, GI tract
PL33_1	Bacteria	Bacteroidota	Bacteroides caccae FDAARGOS_1219	QRP57476.1	Homo sapien host, GI tract
PL33_1	Bacteria	Bacteroidota	Bacteroides cellulosilyticus BFG-250	UBD67504.1	Homo sapien host, Infection
PL33_1	Bacteria	Bacteroidota	Bacteroides cellulosilyticus BFG-371	UVP53790.1	Homo sapien host
PL33_1	Bacteria	Bacteroidota	Bacteroides cellulosilyticus CL06T03C01	QUT92712.1	Homo sapien host
PL33_1	Bacteria	Bacteroidota	Bacteroides cellulosilyticus PL2022	UWZ91982.1	Homo sapien host
PL33_1	Bacteria	Bacteroidota	Bacteroides cellulosilyticus WH2	ALJ61728.1	Homo sapien host, GI tract	Hyaluronic acid
PL33_1	Bacteria	Bacteroidota	Bacteroides clarus YIT 12056	EGF49696.1	Homo sapien host, GI tract	Heparosan
PL33_1	Bacteria	Bacteroidota	Bacteroides faecis BFG-108	UBE47211.1	Homo sapien host, Infection
PL33_1	Bacteria	Bacteroidota	Bacteroides faecis BFG-467	UVS36779.1	Homo sapien host
PL33_1	Bacteria	Bacteroidota	Bacteroides faecis BFG-493	UVQ61702.1	Homo sapien host
PL33_1	Bacteria	Bacteroidota	Bacteroides faecis BFG-513	UVS50806.1	Homo sapien host
PL33_1	Bacteria	Bacteroidota	Bacteroides faecis BFG-527	UVQ77022.1	Homo sapien host
PL33_1	Bacteria	Bacteroidota	Bacteroides faecis BFG-554	UVR67473.1	Homo sapien host
PL33_1	Bacteria	Bacteroidota	Bacteroides faecis BFG-624	UVP35561.1	Homo sapien host
PL33_1	Bacteria	Bacteroidota	Bacteroides faecis WAL8736	UYU57328.1	Homo sapien host
PL33_1	Bacteria	Bacteroidota	Bacteroides faecium CBA7301	QIU94803.1	Homo sapien host
PL33_1	Bacteria	Bacteroidota	Bacteroides fragilis 3_1_12	EFR53941.1	Homo sapien host
PL33_1	Bacteria	Bacteroidota	Bacteroides fragilis 638R	CBW20986.1	Homo sapien host
PL33_1	Bacteria	Bacteroidota	Bacteroides fragilis 86-5443-2-2	USA55989.1	Homo sapien host
PL33_1	Bacteria	Bacteroidota	Bacteroides fragilis BE1	CUA16985.1	Homo sapien host
PL33_1	Bacteria	Bacteroidota	Bacteroides fragilis BFG-1	UBF17145.1	Homo sapien host
PL33_1	Bacteria	Bacteroidota	Bacteroides fragilis BFG-13	UVQ03555.1	Homo sapien host
PL33_1	Bacteria	Bacteroidota	Bacteroides fragilis BFG-14	UVP07955.1	Homo sapien host
PL33_1	Bacteria	Bacteroidota	Bacteroides fragilis BFG-16	UVO83121.1	Homo sapien host
PL33_1	Bacteria	Bacteroidota	Bacteroides fragilis BFG-17	UVP86758.1	Homo sapien host
PL33_1	Bacteria	Bacteroidota	Bacteroides fragilis BFG-18	UVP16769.1	Homo sapien host
PL33_1	Bacteria	Bacteroidota	Bacteroides fragilis BFG-23	UVQ56528.1	Homo sapien host
PL33_1	Bacteria	Bacteroidota	Bacteroides fragilis BFG-300	UVS00994.1	Homo sapien host
PL33_1	Bacteria	Bacteroidota	Bacteroides fragilis BFG-310	UVP95037.1	Homo sapien host
PL33_1	Bacteria	Bacteroidota	Bacteroides fragilis BFG-317	UVR19148.1	Homo sapien host
PL33_1	Bacteria	Bacteroidota	Bacteroides fragilis BFG-403	UVO62304.1	Homo sapien host
PL33_1	Bacteria	Bacteroidota	Bacteroides fragilis BFG-435	UVO86875.1	Homo sapien host
PL33_1	Bacteria	Bacteroidota	Bacteroides fragilis BFG-448	UVP91083.1	Homo sapien host
PL33_1	Bacteria	Bacteroidota	Bacteroides fragilis BFG-481	UVQ89312.1	Homo sapien host
PL33_1	Bacteria	Bacteroidota	Bacteroides fragilis BFG-49	UVO90979.1	Homo sapien host
PL33_1	Bacteria	Bacteroidota	Bacteroides fragilis BFG-502	UVR71147.1	Homo sapien host
PL33_1	Bacteria	Bacteroidota	Bacteroides fragilis BFG-504	UVQ16198.1	Homo sapien host
PL33_1	Bacteria	Bacteroidota	Bacteroides fragilis BFG-506	UVS22210.1	Homo sapien host
PL33_1	Bacteria	Bacteroidota	Bacteroides fragilis BFG-509	UVP65745.1	Homo sapien host
PL33_1	Bacteria	Bacteroidota	Bacteroides fragilis BFG-518	UVR30732.1	Homo sapien host
PL33_1	Bacteria	Bacteroidota	Bacteroides fragilis BFG-526	UVS39963.1	Homo sapien host
PL33_1	Bacteria	Bacteroidota	Bacteroides fragilis BFG-536	UVS30822.1	Homo sapien host
PL33_1	Bacteria	Bacteroidota	Bacteroides fragilis BFG-539	UVR61579.1	Homo sapien host
PL33_1	Bacteria	Bacteroidota	Bacteroides fragilis BFG-57	UVR34916.1	Homo sapien host
PL33_1	Bacteria	Bacteroidota	Bacteroides fragilis BFG-584	UVQ52491.1	Homo sapien host
PL33_1	Bacteria	Bacteroidota	Bacteroides fragilis BFG-604	UVR83683.1	Homo sapien host
PL33_1	Bacteria	Bacteroidota	Bacteroides fragilis BFG-612	UVV56698.1	Homo sapien host
PL33_1	Bacteria	Bacteroidota	Bacteroides fragilis BFG-634	UVQ20066.1	Homo sapien host
PL33_1	Bacteria	Bacteroidota	Bacteroides fragilis BFG-640	UVP69629.1	Homo sapien host
PL33_1	Bacteria	Bacteroidota	Bacteroides fragilis BFG-642	UVR49161.1	Homo sapien host
PL33_1	Bacteria	Bacteroidota	Bacteroides fragilis BFG-7	UVR87789.1	Homo sapien host
PL33_1	Bacteria	Bacteroidota	Bacteroides fragilis BFG-70	UVR57498.1	Homo sapien host
PL33_1	Bacteria	Bacteroidota	Bacteroides fragilis BFG-79	UVS05337.1	Homo sapien host
PL33_1	Bacteria	Bacteroidota	Bacteroides fragilis BFG-85	UVP38988.1	Homo sapien host
PL33_1	Bacteria	Bacteroidota	Bacteroides fragilis BFG-89	UVO79205.1	Homo sapien host
PL33_1	Bacteria	Bacteroidota	Bacteroides fragilis BFG-9	UVR53216.1	Homo sapien host
PL33_1	Bacteria	Bacteroidota	Bacteroides fragilis BFG-95	UVP99296.1	Homo sapien host
PL33_1	Bacteria	Bacteroidota	Bacteroides fragilis BOB25	AKA50465.1	Homo sapien host
PL33_1	Bacteria	Bacteroidota	Bacteroides fragilis CCUG4856T	QCT76950.1	Homo sapien host
PL33_1	Bacteria	Bacteroidota	Bacteroides fragilis CL03T12C07	QUU05427.1	Homo sapien host
PL33_1	Bacteria	Bacteroidota	Bacteroides fragilis DCMOUH0017B	QCQ53359.1	Homo sapien host
PL33_1	Bacteria	Bacteroidota	Bacteroides fragilis DCMOUH0018B	QCQ48905.1	Homo sapien host
PL33_1	Bacteria	Bacteroidota	Bacteroides fragilis DCMOUH0042B	QCQ40076.1	Homo sapien host
PL33_1	Bacteria	Bacteroidota	Bacteroides fragilis DCMOUH0067B	QCQ35506.1	Homo sapien host
PL33_1	Bacteria	Bacteroidota	Bacteroides fragilis DCMOUH0085B	QCQ31091.1	Homo sapien host
PL33_1	Bacteria	Bacteroidota	Bacteroides fragilis DCMSKEJBY0001B	QCQ44392.1	Homo sapien host
PL33_1	Bacteria	Bacteroidota	Bacteroides fragilis DH4096B	UYV05616.1	Homo sapien host
PL33_1	Bacteria	Bacteroidota	Bacteroides fragilis DK1985	QRM69417.1	Homo sapien host
PL33_1	Bacteria	Bacteroidota	Bacteroides fragilis FDAARGOS_1225	QRP87678.1	Homo sapien host
PL33_1	Bacteria	Bacteroidota	Bacteroides fragilis FDAARGOS_763	QKH85474.1	Homo sapien host
PL33_1	Bacteria	Bacteroidota	Bacteroides fragilis IHMA_13	UHZ88103.1	Homo sapien host
PL33_1	Bacteria	Bacteroidota	Bacteroides fragilis IHMA_4	UHZ84042.1	Homo sapien host
PL33_1	Bacteria	Bacteroidota	Bacteroides fragilis NCTC 9343	CAH06103.1	Homo sapien host
PL33_1	Bacteria	Bacteroidota	Bacteroides fragilis Q1F2	AUI48791.1	Homo sapien host
PL33_1	Bacteria	Bacteroidota	Bacteroides fragilis S14	ANQ62646.1	Homo sapien host
PL33_1	Bacteria	Bacteroidota	Bacteroides fragilis YCH46	BAD47133.1	Homo sapien host
PL33_1	Bacteria	Bacteroidota	Bacteroides helcogenes P 36-108	ADV42125.1	Homo sapien host
PL33_1	Bacteria	Bacteroidota	Bacteroides intestinalis APC919/174	QDO69532.1	Homo sapien host, GI tract
PL33_1	Bacteria	Bacteroidota	Bacteroides intestinalis APC919/174 substr. 8T	UCB33714.1	Homo sapien host, GI tract
PL33_1	Bacteria	Bacteroidota	Bacteroides intestinalis APC919/174 substr. 8W	UCB37955.1	Homo sapien host, GI tract
PL33_1	Bacteria	Bacteroidota	Bacteroides ovatus 3725 D1 iv	QDM11928.1	Homo sapien host
PL33_1	Bacteria	Bacteroidota	Bacteroides ovatus ATCC 8483	ALJ49240.1	Homo sapien host
PL33_1	Bacteria	Bacteroidota	Bacteroides ovatus ATCC 8483	UWN89683.1	Homo sapien host
PL33_1	Bacteria	Bacteroidota	Bacteroides ovatus BFG-107	UBF08673.1	Homo sapien host
PL33_1	Bacteria	Bacteroidota	Bacteroides ovatus BFG-179	UVQ34089.1	Homo sapien host
PL33_1	Bacteria	Bacteroidota	Bacteroides ovatus BFG-258	UVQ34950.1	Homo sapien host
PL33_1	Bacteria	Bacteroidota	Bacteroides ovatus BFG-299	UVQ67020.1	Homo sapien host
PL33_1	Bacteria	Bacteroidota	Bacteroides ovatus BFG-464	UVP11563.1	Homo sapien host
PL33_1	Bacteria	Bacteroidota	Bacteroides ovatus BFG-465	UVP79456.1	Homo sapien host
PL33_1	Bacteria	Bacteroidota	Bacteroides ovatus CL06T03C20	QUT82922.1	Homo sapien host
PL33_1	Bacteria	Bacteroidota	Bacteroides ovatus CP926	WII05054.1	Homo sapien host
PL33_1	Bacteria	Bacteroidota	Bacteroides ovatus FDAARGOS_1235	QRQ56040.1	Homo sapien host
PL33_1	Bacteria	Bacteroidota	Bacteroides ovatus FDAARGOS_733	QGT73788.1	Homo sapien host
PL33_1	Bacteria	Bacteroidota	Bacteroides ovatus V975	SCV08660.1	Homo sapien host
PL33_1	Bacteria	Bacteroidota	Bacteroides ovatus VPIC145	CAG9866971.1	Homo sapien host
PL33_1	Bacteria	Bacteroidota	Bacteroides sp. 1_1_14	EFI06551.1	Homo sapien host
PL33_1	Bacteria	Bacteroidota	Bacteroides sp. 2_1_16	EEZ25877.1	Homo sapien host
PL33_1	Bacteria	Bacteroidota	Bacteroides sp. 2_1_22	EEZ02670.1	Homo sapien host
PL33_1	Bacteria	Bacteroidota	Bacteroides sp. 2_2_4	EEO55077.1	Homo sapien host
PL33_1	Bacteria	Bacteroidota	Bacteroides sp. 3_1_23	EFI37449.1	Homo sapien host
PL33_1	Bacteria	Bacteroidota	Bacteroides sp. 3_1_33FAA	EEZ20074.1	Homo sapien host
PL33_1	Bacteria	Bacteroidota	Bacteroides sp. BFG-257	UVO96205.1	Homo sapien host
PL33_1	Bacteria	Bacteroidota	Bacteroides sp. D2	UWO02120.1	Homo sapien host
PL33_1	Bacteria	Bacteroidota	Bacteroides sp. D22	EFI13970.1	Homo sapien host
PL33_1	Bacteria	Bacteroidota	Bacteroides sp. DH3716P	UYU34463.1	Homo sapien host
PL33_1	Bacteria	Bacteroidota	Bacteroides sp. M10	QNL36721.1	Homo sapien host
PL33_1	Bacteria	Bacteroidota	Bacteroides sp. PHL 2737	QLK81787.1	Homo sapien host
PL33_1	Bacteria	Bacteroidota	Bacteroides sp. ZJ-18	QTO26901.1	Homo sapien host
PL33_1	Bacteria	Bacteroidota	Bacteroides stercoris ATCC 43183	UWO03888.1	Homo sapien host, Faeces
PL33_1	Bacteria	Bacteroidota	Bacteroides stercoris BFG-121	UBE42674.1	Homo sapien host, Faeces
PL33_1	Bacteria	Bacteroidota	Bacteroides stercoris CC31F	EPH20528.1	Homo sapien host, Faeces	Heparosan
PL33_1	Bacteria	Bacteroidota	Bacteroides thetaiotaomicron 7330	ALJ43218.1	Homo sapien host
PL33_1	Bacteria	Bacteroidota	Bacteroides thetaiotaomicron BFG-109	UVP60526.1	Homo sapien host
PL33_1	Bacteria	Bacteroidota	Bacteroides thetaiotaomicron BFG-116	UVV82582.1	Homo sapien host
PL33_1	Bacteria	Bacteroidota	Bacteroides thetaiotaomicron BFG-119	UVS53191.1	Homo sapien host
PL33_1	Bacteria	Bacteroidota	Bacteroides thetaiotaomicron BFG-129	UVP58358.1	Homo sapien host
PL33_1	Bacteria	Bacteroidota	Bacteroides thetaiotaomicron BFG-130	UVR93696.1	Homo sapien host
PL33_1	Bacteria	Bacteroidota	Bacteroides thetaiotaomicron BFG-169	UVP40059.1	Homo sapien host
PL33_1	Bacteria	Bacteroidota	Bacteroides thetaiotaomicron BFG-264	UVS15078.1	Homo sapien host
PL33_1	Bacteria	Bacteroidota	Bacteroides thetaiotaomicron BFG-446	UVO75830.1	Homo sapien host
PL33_1	Bacteria	Bacteroidota	Bacteroides thetaiotaomicron BFG-478	UVS27440.1	Homo sapien host
PL33_1	Bacteria	Bacteroidota	Bacteroides thetaiotaomicron BFG-484	UVP30785.1	Homo sapien host
PL33_1	Bacteria	Bacteroidota	Bacteroides thetaiotaomicron BFG-498	UVQ40172.1	Homo sapien host
PL33_1	Bacteria	Bacteroidota	Bacteroides thetaiotaomicron BFG-510	UVQ26848.1	Homo sapien host
PL33_1	Bacteria	Bacteroidota	Bacteroides thetaiotaomicron BFG-55	UBD13961.1	Homo sapien host
PL33_1	Bacteria	Bacteroidota	Bacteroides thetaiotaomicron BFG-576	UVQ71935.1	Homo sapien host
PL33_1	Bacteria	Bacteroidota	Bacteroides thetaiotaomicron CL06T03C18	QUT70092.1	Homo sapien host
PL33_1	Bacteria	Bacteroidota	Bacteroides thetaiotaomicron CL11T00C24	QUT42295.1	Homo sapien host
PL33_1	Bacteria	Bacteroidota	Bacteroides thetaiotaomicron CL15T119C52	QZU84761.1	Homo sapien host
PL33_1	Bacteria	Bacteroidota	Bacteroides thetaiotaomicron CL15T12C11	QZU79337.1	Homo sapien host
PL33_1	Bacteria	Bacteroidota	Bacteroides thetaiotaomicron DSM 2079	QMW86743.1	Homo sapien host
PL33_1	Bacteria	Bacteroidota	Bacteroides thetaiotaomicron F9-2	BCA48949.1	Homo sapien host
PL33_1	Bacteria	Bacteroidota	Bacteroides thetaiotaomicron FDAARGOS_935	QQA07483.1	Homo sapien host
PL33_1	Bacteria	Bacteroidota	Bacteroides thetaiotaomicron VPI 5482	UML63643.1	Homo sapien host
PL33_1	Bacteria	Bacteroidota	Bacteroides thetaiotaomicron VPI-2808B	UYV02639.1	Homo sapien host
PL33_1	Bacteria	Bacteroidota	Bacteroides thetaiotaomicron VPI-3164	UYU95197.1	Homo sapien host
PL33_1	Bacteria	Bacteroidota	Bacteroides thetaiotaomicron VPI-3443	UYU91472.1	Homo sapien host
PL33_1	Bacteria	Bacteroidota	Bacteroides thetaiotaomicron VPI-5482	AAO79515.1	Homo sapien host	Hyaluronic acid
PL33_1	Bacteria	Bacteroidota	Bacteroides thetaiotaomicron VPI-5482A	UYU86725.1	Homo sapien host
PL33_1	Bacteria	Bacteroidota	Bacteroides thetaiotaomicron VPI-BT7853	UYU82028.1	Homo sapien host
PL33_1	Bacteria	Bacteroidota	Bacteroides thetaiotaomicron VPI-BT8702	UYU76701.1	Homo sapien host
PL33_1	Bacteria	Bacteroidota	Bacteroides thetaiotaomicron VPI-BTDOT2	UYU71975.1	Homo sapien host
PL33_1	Bacteria	Bacteroidota	Bacteroides thetaiotaomicron WAL8669	UYU65594.1	Homo sapien host
PL33_1	Bacteria	Bacteroidota	Bacteroides thetaiotaomicron WAL8713	UYU61345.1	Homo sapien host
PL33_1	Bacteria	Bacteroidota	Bacteroides xylanisolvens APCS1/XY	QUR41976.1	Homo sapien host
PL33_1	Bacteria	Bacteroidota	Bacteroides xylanisolvens AY11-1	WET86775.1	Homo sapien host
PL33_1	Bacteria	Bacteroidota	Bacteroides xylanisolvens BFG-319	UVQ13321.1	Homo sapien host
PL33_1	Bacteria	Bacteroidota	Bacteroides xylanisolvens BFG-514	UVP21912.1	Homo sapien host
PL33_1	Bacteria	Bacteroidota	Bacteroides xylanisolvens CL11T00C03	QUT28079.1	Homo sapien host
PL33_1	Bacteria	Bacteroidota	Bacteroides xylanisolvens CL11T00C41	QUT27616.1	Homo sapien host
PL33_1	Bacteria	Bacteroidota	Bacteroides xylanisolvens funn3	QRM98275.1	Homo sapien host
PL33_1	Bacteria	Bacteroidota	Bacteroides xylanisolvens H207	QDH54743.1	Homo sapien host
PL33_1	Bacteria	Bacteroidota	Bacteroides xylanisolvens XB1A	CBK68523.1	Homo sapien host
PL33_1	Bacteria	Bacillota	Clostridium sphenoides JCM 1415 ATCC 19403	SET68569.1	Human gas gangrene
PL33_1	Bacteria	Bacteroidota	Coprobacter fastidiosus JCM 33896	BEG61788.1	Homo sapien host, Faeces
PL33_1	Bacteria	Bacteroidota	Coprobacter secundus subsp. similis 2CBH44	BCI62994.1	Homo sapien host, Faeces
PL33_1	Bacteria	Bacillota	Faecalibacterium prausnitzii APC918/95b	AXB29264.1	Homo sapien host
PL33_1	Bacteria	Bacillota	Faecalibacterium prausnitzii L2-6 L2/6	CBL00243.1	Homo sapien host, GI tract
PL33_1	Bacteria	Bacillota	Faecalibacterium prausnitzii SL3/3	CBL02665.1	Homo sapien host, GI tract
PL33_1	Bacteria	Bacillota	Faecalibacterium sp. I3-3-89	UQK42633.1	Homo sapien host, Faeces
PL33_1	Bacteria	Bacillota	Faecalibacterium sp. I4-1-79	UQK39847.1	Homo sapien host, Faeces
PL33_1	Bacteria	Bacillota	Faecalibacterium sp. I4-3-84	UQK36595.1	Homo sapien host, Faeces
PL33_1	Bacteria	Bacillota	Faecalibacterium sp. IP-1-18	UQK54918.1	Homo sapien host, Faeces
PL33_1	Bacteria	Actinomycetota	Microbacterium paraoxydans 70447	QXE29558.1	Homo sapien host, Brain fluid, Injury
PL33_1	Bacteria	Actinomycetota	Microbacterium paraoxydans DSM 15019	SDS31984.1	Homo sapien host, blood of a child with acute lymphoblastic leukemia
PL33_1	Bacteria	Bacillota	Paenibacillus dendritiformis 2022CK-00834	WGU93125.1	Homo sapien host, Blood
PL33_1	Bacteria	Bacillota	Paenibacillus thiaminolyticus Mbale2	WCR25618.1	Homo sapiens, Ventricular cerebrospinal fluid, Uganda
PL33_1	Bacteria	Bacillota	Paenibacillus thiaminolyticus NRRL B-4156	QDM45168.1	Homo sapien host, Faeces
PL33_1	Bacteria	Bacteroidota	Parabacteroides chongii YMC B3181	WFE86843.1	Homo sapien host, Blood, colon perforation
PL33_1	Bacteria	Bacteroidota	Parabacteroides faecis BFG-489	UVQ49398.1	Homo sapien host
PL33_1	Bacteria	Bacteroidota	Parabacteroides goldsteinii BFG-241	UBD73042.1	Homo sapien host, Left flank
PL33_1	Bacteria	Bacteroidota	Parabacteroides johnsonii DSM 18315	UWP42865.1	Homo sapien host, Faeces
PL33_1	Bacteria	Bacteroidota	Parabacteroides merdae ATCC 43184	UWP46413.1	Homo sapien host, Faeces
PL33_1	Bacteria	Bacteroidota	Parabacteroides merdae BFG-280	UBD60536.1	Homo sapien host, Blood
PL33_1	Bacteria	Bacteroidota	Parabacteroides merdae CL06T03C08	QUT49571.1	Homo sapien host, Faeces
PL33_1	Bacteria	Bacteroidota	Prevotella oris C735	EFI48135.1	Homo sapien host, upper respiratory tract
PL33_1	Bacteria	Bacteroidota	Prevotella oris C735	EFI48326.1	Homo sapien host, upper respiratory tract
PL33_1	Bacteria	Bacteroidota	Prevotella oris NCTC13071	VEH14491.1	Homo sapien host, Gingival sulcus	Hyaluronic acid
PL33_1	Bacteria	Bacteroidota	Sphingobacterium daejeonense NCTC13534	VTQ06391.1	Homo sapiens host
PL33_1	Bacteria	Bacteroidota	Sphingobacterium multivorum FDAARGOS_1203	QRQ61674.1	Homo sapiens host, Spleen
PL33_1	Bacteria	Bacteroidota	Sphingobacterium sp. UDSM-2020	QQD15556.1	Homo sapiens, Vagina, Tanzania
PL33_1	Bacteria	Bacteroidota	Sphingobacterium sp. UDSM-2020	QQD14814.1	Homo sapiens, Vagina, Tanzania
PL33_1	Bacteria	Bacteroidota	Sphingobacterium thalpophilum NCTC11429	VTR31642.1	Homo sapiens host, wound
PL33_1	Bacteria	Bacteroidota	Tannerella forsythia 3313	BAR49558.1	Homo sapien host, Oral cavity and airways
PL33_1	Bacteria	Bacteroidota	Tannerella forsythia 92A2	AEW20097.1	Homo sapien host, Oral cavity and airways
PL33_1	Bacteria	Bacteroidota	Tannerella forsythia KS16	BAR52295.1	Homo sapien host, Oral cavity and airways
PL33_1	Bacteria	Lentisphaerota	Victivallales bacterium CCUG 44730	AVM44182.1	Human blood

## Sheet: PL33_1 land animal associated
	Kingdom	Phylum	Species	Accession no.	Environment/Isolation source
PL33_1	Bacteria	Actinomycetota	Agromyces intestinalis KACC 19306	QEO14081.1	Protaetia brevitarsis seulensis (insect), gut of larva, South Korea
PL33_1	Bacteria	Bacteroidota	Bacteroides caecimuris I48	ANU59648.1	Mus musculus
PL33_1	Bacteria	Bacteroidota	Bacteroides caecimuris I48	QQR18435.1	Mus musculus
PL33_1	Bacteria	Bacteroidota	Bacteroides caecimuris I48	UQA31454.1	Mus musculus
PL33_1	Bacteria	Bacillota	Butyrivibrio hungatei MB2003	AOZ95730.1	Bovine rumen, New Zealand
PL33_1	Bacteria	Bacillota	Butyrivibrio proteoclasticus B316	ADL34879.1	Bovine rumen, New Zealand
PL33_1	Bacteria	Actinomycetota	Cellulomonas fengjieae zg-ZUI188	QVI65236.1	Faeces, Himalayan marmot (Rodent)
PL33_1	Bacteria	Actinomycetota	Cellulosimicrobium protaetiae BI34	QJW36727.1	wax moth larvae intestine
PL33_1	Bacteria	Bacillota	Clostridiales bacterium FE2010	QTE73128.1	Bovine rumen, New Zealand
PL33_1	Bacteria	Bacillota	Clostridiales bacterium FE2011	QTE72141.1	Bovine rumen, New Zealand
PL33_1	Bacteria	Bacillota	Clostridiales bacterium R-7	QUC67210.1	Sheep ruman, Japan
PL33_1	Bacteria	Bacillota	Clostridiales bacterium WTE2008	QUA53013.1	Bovine rumen, New Zealand
PL33_1	Bacteria	Bacillota	Clostridiales bacterium XBB3002	QTE67518.1	Bovine rumen, New Zealand
PL33_1	Bacteria	Actinomycetota	Gryllotalpicola protaetiae 2DFW10M-5	AYG02290.1	Protaetia brevitarsis seulensis larvae (insect)
PL33_1	Bacteria	Actinomycetota	Humibacter sp. BT305	AXH36791.1	Bovine, lower digestive tract
PL33_1	Bacteria	Bacillota	Lacrimispora xylanolytica sy1	WAJ22360.1	Bos taurus coreanae
PL33_1	Bacteria	Actinomycetota	Microbacterium chengjingii HY60	QPZ38717.1	Bat, China
PL33_1	Bacteria	Actinomycetota	Microbacterium protaetiae DFW100M-13	QAY60247.1	Protaetia brevitarsis seulensis larva (Insect)
PL33_1	Bacteria	Actinomycetota	Microbacterium sp. BDGP8	WHE36696.1	Mus musculus, ear
PL33_1	Bacteria	Actinomycetota	Microbacterium sp. zg-B96	WIM15648.1	the intestinal contents of Marmot, China
PL33_1	Bacteria	Actinomycetota	Microbacterium suwonense NBRC 106310	BDZ40435.1	Cow dung
PL33_1	Bacteria	Verrucomicrobiota	Opitutaceae bacterium TAV1	EIP97951.1	symbiont of the wood-feeding termite Reticulitermes flavipes
PL33_1	Bacteria	Bacteroidota	Parabacteroides distasonis CBBP	QJE31007.1	Mouse
PL33_1	Bacteria	Bacteroidota	Prevotella ruminicola 23	ADE81006.1	ruminal proteolytic bacterium
PL33_1	Bacteria	Bacteroidota	Prevotella ruminicola KHP1	QVJ82270.1	bovine rumen
PL33_1	Bacteria	Actinomycetota	Pseudarthrobacter equi IMMIB L-1606	SDT62084.1	isolated from genital swab from a horse
PL33_1	Bacteria	Actinomycetota	Sanguibacter keddieii DSM 10542	ACZ22052.1	Blood of dairy cows, Spain
PL33_1	Bacteria	Actinomycetota	Sanguibacter sp. HDW7	QIK84681.1	Hydrophilus acuminatus (Beetle), South Korea
PL33_1	Bacteria	Bacteroidota	Sphingobacterium multivorum BIGb0170	QMV69301.1	Caenorhabditis elegans
PL33_1	Bacteria	Bacteroidota	Sphingobacterium sp. ML3W	AIM38962.1	Myotis lucifugus, Bat, USA
PL33_1	Bacteria	Bacteroidota	Sphingobacterium sp. ML3W	WFA77706.1	Myotis lucifugus, Bat, USA
PL33_1	Bacteria		Xylanimonas protaetiae FW10M-9	QAY71819.1	Protaetia brevitarsis seulensis larva (Insect)

## Sheet: PL33_1 aquatic environment 
	Kingdom	Phylum	Species	Accession no.	Environment/Isolation source
PL33	Bacteria	Cyanobacteriota	Cyanobium sp. NS01	QNI71248.1	Marine environment, North sea
PL33	Bacteria	Bacillota	Melissococcus plutonius DAT561	BAL62703.1	Diseased larvae of honeybees potentially?? https://journals.asm.org/doi/epub/10.1128/jb.00437-12 Japan
PL33	Bacteria	Planctomycetota	Mucisphaera calidilacus Pan265	QDU70584.1	Sea water, hot lake, red biofilm
PL33_1	Bacteria	Actinomycetota	Actinoalloteichus fjordicus ADI127-7	APU16852.1	Antho dichotoma (sponge), Fjord, Norway
PL33_1	Bacteria	Actinomycetota	Actinoalloteichus sp. GBA129-24	APU22917.1	Geodia barretti (sponge), Fjord, Norway
PL33_1	Bacteria	Actinomycetota	Actinoplanes derwentensis DSM 43941	SDT28879.1	River sediment, Derwent river, UK
PL33_1	Bacteria	Actinomycetota	Brachybacterium saurashtrense DSM 23186	AXK46293.1	Aquatic plant, Coastal, Senegal
PL33_1	Bacteria	Bacteroidota	Chondrinema litorale	UZR95665.1	Seaweed, South Korea, West sea
PL33_1	Bacteria	Actinomycetota	Cyclobacterium amurskyense KCTC 12363	AKP52816.1	seawater, Russia: Peter the Great Gulf
PL33_1	Bacteria	Actinomycetota	Cyclobacterium amurskyense KCTC 12363	AKP52689.1	seawater, Russia: Peter the Great Gulf
PL33_1	Bacteria	Actinomycetota	Cyclobacterium marinum DSM 745	AEL27153.1	Coelomic fluid of a sand dollar
PL33_1	Bacteria	Actinomycetota	Cyclobacterium marinum DSM 745	AEL27278.1	Coelomic fluid of a sand dollar
PL33_1	Bacteria	Bacteroidota	Dysgonomonadaceae bacterium zrk40	QRX65188.1	Cold seep, ocean floor
PL33_1	Bacteria	Bacteroidota	Dysgonomonas sp. HDW5A	QIK60365.1	isolated from Hydrophilus acuminatus, water beetle
PL33_1	Bacteria	Bacteroidota	Dysgonomonas sp. HDW5B	QIK54932.1	isolated from Hydrophilus acuminatus, water beetle
PL33_1	Bacteria	Bacteroidota	Echinicola strongylocentroti MEBiC08714	AWW31597.1	isolated from a sea urchin Strongylocentrotus intermedius
PL33_1	Bacteria	Bacteroidota	Echinicola vietnamensis DSM 17526	AGA78417.1	Seawater collected in a musselfarm; Vietnam, South China Sea, Nha Trang Bay
PL33_1	Bacteria	Bacteroidota	Emticicia oligotrophica DSM 17448	AFK01568.1	Warm spring water; India, Assam, Jorhat
PL33_1	Bacteria	Bacteroidota	Emticicia sp. 21SJ11W-3	UTA66321.1	Fresh water, South Korea: Gwangyang-si
PL33_1	Bacteria	Bacteroidota	Fibrella aestuarina BUZ 2	CCH01053.1	mud from a tidal flat
PL33_1	Bacteria	Bacteroidota	Filimonas lacunae NBRC 104114	BAV08307.1	Fresh water, Japan
PL33_1	Bacteria	Actinomycetota	Humibacter ginsenosidimutans WJ7-1	QDZ16226.1	fresh water, South Korea
PL33_1	Bacteria	Actinomycetota	Kribbella sp. CA-293567	WBQ08352.1	Wetland, Spain
PL33_1	Bacteria	Bacteroidota	Lacibacter sp. S13-6-22	QNA42641.1	freshwater sediment, China
PL33_1	Bacteria	Pseudomonadota	Martelella lutilitoris ZRK001	QQM30201.1	Cold seep, ocean floor
PL33_1	Bacteria	Pseudomonadota	Martelella lutilitoris ZRK001	QQM33034.1	Cold seep, ocean floor
PL33_1	Bacteria	Actinomycetota	Microbacterium luteolum KACC 14465	WDM45438.1	Marine environment
PL33_1	Bacteria	Actinomycetota	Microbacterium sp. Y-01	AZH79874.1	plastic contamination samples, China:the Yellow Sea
PL33_1	Bacteria	Actinomycetota	Micromonospora craniellae LHW63014	QOC91369.1	Sponge, South china sea
PL33_1	Bacteria	Bacteroidota	Olivibacter sp. SDN3	QNL49580.1	pond sediment, China
PL33_1	Bacteria	Verrucomicrobiota	Opitutaceae bacterium LMO-M01	WED65368.1	deep sea sediment
PL33_1	Bacteria	Bacillota	Paenibacillus sp. PHS-Z3	UVI27722.1	Sponge, China
PL33_1	Bacteria	Acidobacteriota	Paludibaculum fermentans P105	QOY86942.1	littoral wetland of a boreal lake, Russia
PL33_1	Bacteria	Bacteroidota	Pedobacter aquae CJ43	QEK50449.1	isolated from fresh water located in Gangwon-do, South Korea
PL33_1	Bacteria	Pseudomonadota	Pelagovum pacificum SM1903	QQA43382.1	oceanic pelagic zone biome, seawater ~4m depth
PL33_1	Bacteria	Actinomycetota	Plantibacter sp. PA-3-X8	AZH82464.1	marine mud, deep sea, Antartica
PL33_1	Bacteria	Actinomycetota	Plantibacter sp. PA-3-X8	AZH82696.1	marine mud, deep sea, Antartica
PL33_1	Bacteria	Bacteroidota	Prolixibacteraceae bacterium DS1-an-2312	QZT36564.1	sea squirt, South Korea
PL33_1	Bacteria	Bacteroidota	Runella rosea HYN0085	AXE21691.1	fresh water, South Korea
PL33_1	Bacteria	Bacteroidota	Runella slithyformis DSM 19594	AEI46981.1	Fresh water lake; USA, Louisiana, Baton Rouge
PL33_1	Bacteria	Bacteroidota	Runella sp. SP2	AYQ30920.1	fresh water, South Korea
PL33_1	Bacteria	Bacteroidota	Solitalea lacus	UKJ07445.1	pond sediment, South Korea
PL33_1	Bacteria	Actinomycetota	Solwaraspora sp. WMMA2059	WBB98873.1	Haliclona implexiformis, Sea grass, USA
PL33_1	Bacteria	Actinomycetota	Solwaraspora sp. WMMA2065	WJK35372.1	Ircinia sp., sea sponge
PL33_1	Bacteria	Actinomycetota	Solwaraspora sp. WMMA2080	WBC22574.1	Tedania sp., Sea sponge
PL33_1	Bacteria	Actinomycetota	Solwaraspora sp. WMMD791	WFE27818.1	Ecteinascidia turbinata, sea squirt
PL33_1	Bacteria	Actinomycetota	Solwaraspora sp. WMMD937	WFE19628.1	Suberites aurantiacus, sea sponge
PL33_1	Bacteria	Spirochaetota	Sphaerochaeta globosa str. Buddy	ADY12682.1	Marine hot spring; USSR, Shiashkoten island
PL33_1	Bacteria	Bacteroidota	Spirosoma endbachense I-24	QHV99885.1	salty meadow (marine), Germany
PL33_1	Bacteria	Bacteroidota	Spirosoma linguale DSM 74	ADB38472.1	Marine
PL33_1	Bacteria	Actinomycetota	Streptomyces harbinensis NA02264	QKV67637.1	marine sediment, China
PL33_1	Bacteria	Actinomycetota	Streptomyces sp. AM 3-1-1	WEH31111.1	Apis mellifera (Bee), Germany
PL33_1	Bacteria	Actinomycetota	Streptomyces sp. MA3_2.13	UED84883.1	Deep-sea sediment, Atlantic ocean, depth 2300 m
PL33_1	Bacteria	Actinomycetota	Streptomyces sp. XC 2026	QQN76137.1	20cm of sediment in the coastal zone, China
PL33_1	Bacteria	Actinomycetota	Streptomyces xiamenensis 318	AKG46709.1	mangrove, estuary sediment, China
PL33_1	Bacteria	Pseudomonadota	Telluria mixta ACM 1762	WEM95621.1	fertile soil in a ploughed field, Australia
PL33_1	Bacteria	Bacillota	Vallitalea pronyensis FatNI3	QUI25485.1	submarine hyperalkaline vent
PL33_1	Bacteria	Bacillota	Vallitalea pronyensis FatNI3	QUI24197.1	submarine hyperalkaline vent
PL33_1	Bacteria	Actinomycetota	Verrucosispora sp. WMMC514	WBB89902.1	Hyrtios violaceus, Sea sponge, USA
PL33_1	Bacteria	Actinomycetota	Verrucosispora sp. WMMD573	WBB52517.1	Ecteinascidia turbinata, sea squirt, USA

## Sheet: PL33_1 Terrestrial environment
	Kingdom	Phylum	Species	Accession no.	Environment/Isolation source
PL33	Bacteria	Actinomycetota	Streptomyces hygroscopicus XM201	AQW46835.1	Soil, China
PL33_1	Bacteria	Actinomycetota	Actinacidiphila bryophytorum DS3	UWE10614.1	Dysosma versipellis (Plant), China:Sichuan, mixed culture
PL33_1	Bacteria	Actinomycetota	Actinoalloteichus hoggarensis DSM 45943	ASO22027.1	Soil, Algeria: Tamanrasset
PL33_1	Bacteria	Actinomycetota	Actinobacteria bacterium YIM 96077	AYY15566.1	Soil, China
PL33_1	Bacteria	Actinomycetota	Actinocatenispora thailandica NBRC 105041	BCJ34329.1	Peat swamp forest soil, Thailand
PL33_1	Bacteria	Actinomycetota	Actinoplanes ianthinogenes NBRC 13996	BCJ45895.1	Soil, Brazil:Blumenau
PL33_1	Bacteria	Actinomycetota	Actinoplanes sp. L3-i22	BCY07102.1	Japan:Ruins of Nisshoen, Hiroshima City, Hiroshima
PL33_1	Bacteria	Actinomycetota	Actinoplanes sp. NRRL 3884	WIM98525.1	Soil, USA
PL33_1	Bacteria	Actinomycetota	Actinopolymorpha singaporensis DSM 22024	SDS34422.1	Soil, Forest, Singapore
PL33_1	Bacteria	Pseudomonadota	Agrobacterium fabacearum A47a	WCK21287.1	Yarrow (Plant)
PL33_1	Bacteria	Pseudomonadota	Agrobacterium fabacearum G3/79	WCA71720.1	Willow (Plant)
PL33_1	Bacteria	Pseudomonadota	Agrobacterium larrymoorei AF3.44	QYA08917.1	Ficus benjamina (Plant), USA
PL33_1	Bacteria	Pseudomonadota	Agrobacterium larrymoorei CFBP5473	QCI99375.1	Plant
PL33_1	Bacteria	Pseudomonadota	Agrobacterium larrymoorei CFBP5477	WHA43737.1	Plant
PL33_1	Bacteria	Pseudomonadota	Agrobacterium leguminum CFBP4996	WFS68152.1	Plant
PL33_1	Bacteria	Pseudomonadota	Agrobacterium rhizogenes K599	AQS64419.1	Cucumber (Plant), UK
PL33_1	Bacteria	Pseudomonadota	Agrobacterium rubi W2/73	QTG02105.1	Raspberry (Plant)
PL33_1	Bacteria	Pseudomonadota	Agrobacterium salinitolerans CFBP5507	UYZ09770.1	Root nodule, Shrub, China
PL33_1	Bacteria	Pseudomonadota	Agrobacterium salinitolerans DG3-1	QXC47855.1	Cottton root, China
PL33_1	Bacteria	Pseudomonadota	Agrobacterium sp. B19.1.4	UHS58276.1	Blueberry, tumor tissue, Poland
PL33_1	Bacteria	Pseudomonadota	Agrobacterium sp. H13-3	ADY67344.1	Soil, rhizosphere of Lupinus luteus; doi: 10.1016/j.jbiotec.2011.01.010. Epub 2011 Feb 15.
PL33_1	Bacteria	Pseudomonadota	Agrobacterium tumefaciens 12D1	AYM83605.1	Plant pathogen
PL33_1	Bacteria	Pseudomonadota	Agrobacterium tumefaciens 14-818c	WCA61430.1	Russian sage
PL33_1	Bacteria	Pseudomonadota	Agrobacterium tumefaciens 183	QAA99793.1	Prunus dulcis (Plant, Almond), Tumor tissue, Tunisia
PL33_1	Bacteria	Pseudomonadota	Agrobacterium tumefaciens 186	QDY96335.1	Juglans regia (Plant, English Wlanut), USA
PL33_1	Bacteria	Pseudomonadota	Agrobacterium tumefaciens 1D1460	AYM07892.1	Rubus sp. (Plant), USA
PL33_1	Bacteria	Pseudomonadota	Agrobacterium tumefaciens 1D1609	AVH43918.1	Medicago sativa (Plant), from a crown gall tumor on a field-grown alfalfa, USA
PL33_1	Bacteria	Pseudomonadota	Agrobacterium tumefaciens A74a	WCJ62067.1	Lavender (Plant)
PL33_1	Bacteria	Pseudomonadota	Agrobacterium tumefaciens BIM B-1315G	QNP81988.1	root endosphere of Glycine max (Plant)
PL33_1	Bacteria	Pseudomonadota	Agrobacterium tumefaciens BIM B-441	QTQ85224.1	noduls from roots of Medicago sativa (Plant), Belarus
PL33_1	Bacteria	Pseudomonadota	Agrobacterium tumefaciens But002	UXT99730.1	Walnut, Plant, USA
PL33_1	Bacteria	Pseudomonadota	Agrobacterium tumefaciens CFBP5499	QCL76208.1	Plant pathogen; Walnut grape vines, stone fruits, nut trees, sugar beets, horse radish, and rhubarb plants
PL33_1	Bacteria	Pseudomonadota	Agrobacterium tumefaciens CFBP5506	WGM61332.1	Plant pathogen; Walnut grape vines, stone fruits, nut trees, sugar beets, horse radish, and rhubarb plants
PL33_1	Bacteria	Pseudomonadota	Agrobacterium tumefaciens CFBP5877	QCL81724.1	Plant pathogen; Walnut grape vines, stone fruits, nut trees, sugar beets, horse radish, and rhubarb plants
PL33_1	Bacteria	Pseudomonadota	Agrobacterium tumefaciens CFBP7129	QCL96364.1	Plant pathogen; Walnut grape vines, stone fruits, nut trees, sugar beets, horse radish, and rhubarb plants
PL33_1	Bacteria	Pseudomonadota	Agrobacterium tumefaciens EML4	QLG24355.1	Plant pathogen; Walnut grape vines, stone fruits, nut trees, sugar beets, horse radish, and rhubarb plants
PL33_1	Bacteria	Pseudomonadota	Agrobacterium tumefaciens Gle001	UXT76679.1	Plant pathogen; Walnut grape vines, stone fruits, nut trees, sugar beets, horse radish, and rhubarb plants
PL33_1	Bacteria	Pseudomonadota	Agrobacterium tumefaciens Gle002	UXT67637.1	Plant pathogen; Walnut grape vines, stone fruits, nut trees, sugar beets, horse radish, and rhubarb plants
PL33_1	Bacteria	Pseudomonadota	Agrobacterium tumefaciens Kin002	UXT51630.1	Plant pathogen; Walnut grape vines, stone fruits, nut trees, sugar beets, horse radish, and rhubarb plants
PL33_1	Bacteria	Pseudomonadota	Agrobacterium tumefaciens Kin003	UXT43422.1	Plant pathogen; Walnut grape vines, stone fruits, nut trees, sugar beets, horse radish, and rhubarb plants
PL33_1	Bacteria	Pseudomonadota	Agrobacterium tumefaciens LMG 292	WCK05026.1	Plant pathogen; Walnut grape vines, stone fruits, nut trees, sugar beets, horse radish, and rhubarb plants
PL33_1	Bacteria	Pseudomonadota	Agrobacterium tumefaciens LN-1	UNZ52874.1	Plant pathogen; Walnut grape vines, stone fruits, nut trees, sugar beets, horse radish, and rhubarb plants
PL33_1	Bacteria	Pseudomonadota	Agrobacterium tumefaciens O54/95	WHO23944.1	Plant pathogen; Walnut grape vines, stone fruits, nut trees, sugar beets, horse radish, and rhubarb plants
PL33_1	Bacteria	Pseudomonadota	Agrobacterium tumefaciens SJ001	UXT35726.1	Plant pathogen; Walnut grape vines, stone fruits, nut trees, sugar beets, horse radish, and rhubarb plants
PL33_1	Bacteria	Pseudomonadota	Agrobacterium tumefaciens SJ002	UXT25024.1	Plant pathogen; Walnut grape vines, stone fruits, nut trees, sugar beets, horse radish, and rhubarb plants
PL33_1	Bacteria	Pseudomonadota	Agrobacterium tumefaciens SJ003	UXT20057.1	Plant pathogen; Walnut grape vines, stone fruits, nut trees, sugar beets, horse radish, and rhubarb plants
PL33_1	Bacteria	Pseudomonadota	Agrobacterium tumefaciens Sta002	UXT15911.1	Plant pathogen; Walnut grape vines, stone fruits, nut trees, sugar beets, horse radish, and rhubarb plants
PL33_1	Bacteria	Pseudomonadota	Agrobacterium tumefaciens Sta003	UXT04289.1	Plant pathogen; Walnut grape vines, stone fruits, nut trees, sugar beets, horse radish, and rhubarb plants
PL33_1	Bacteria	Pseudomonadota	Agrobacterium tumefaciens Sta005	UXS88339.1	Plant pathogen; Walnut grape vines, stone fruits, nut trees, sugar beets, horse radish, and rhubarb plants
PL33_1	Bacteria	Pseudomonadota	Agrobacterium tumefaciens Sut001	UXS80330.1	Plant pathogen; Walnut grape vines, stone fruits, nut trees, sugar beets, horse radish, and rhubarb plants
PL33_1	Bacteria	Pseudomonadota	Agrobacterium tumefaciens Sut002	UXS72835.1	Plant pathogen; Walnut grape vines, stone fruits, nut trees, sugar beets, horse radish, and rhubarb plants
PL33_1	Bacteria	Pseudomonadota	Agrobacterium tumefaciens Teh001	UXS66081.1	Plant pathogen; Walnut grape vines, stone fruits, nut trees, sugar beets, horse radish, and rhubarb plants
PL33_1	Bacteria	Pseudomonadota	Agrobacterium tumefaciens Teh002	UXS55848.1	Plant pathogen; Walnut grape vines, stone fruits, nut trees, sugar beets, horse radish, and rhubarb plants
PL33_1	Bacteria	Pseudomonadota	Agrobacterium tumefaciens Tul001	UXS46582.1	Plant pathogen; Walnut grape vines, stone fruits, nut trees, sugar beets, horse radish, and rhubarb plants
PL33_1	Bacteria	Pseudomonadota	Agrobacterium tumefaciens Tul002	UXS41963.1	Plant pathogen; Walnut grape vines, stone fruits, nut trees, sugar beets, horse radish, and rhubarb plants
PL33_1	Bacteria	Pseudomonadota	Agrobacterium tumefaciens Tul004	UXS27552.1	Plant pathogen; Walnut grape vines, stone fruits, nut trees, sugar beets, horse radish, and rhubarb plants
PL33_1	Bacteria	Pseudomonadota	Agrobacterium tumefaciens Yol001	UXS18998.1	Plant pathogen; Walnut grape vines, stone fruits, nut trees, sugar beets, horse radish, and rhubarb plants
PL33_1	Bacteria	Pseudomonadota	Agrobacterium tumefaciens Yol002	UXS11631.1	Plant pathogen; Walnut grape vines, stone fruits, nut trees, sugar beets, horse radish, and rhubarb plants
PL33_1	Bacteria	Pseudomonadota	Agrobacterium tumefaciens Yub002	UXR93388.1	Plant pathogen; Walnut grape vines, stone fruits, nut trees, sugar beets, horse radish, and rhubarb plants
PL33_1	Bacteria	Pseudomonadota	Agrobacterium vaccinii B7.6	UHS64218.1	Blueberry, tumor tissue, Poland
PL33_1	Bacteria	Pseudomonadota	Agrobacterium vitis CG678	UJL80737.1	Vitis vinifera (Plant, grape), USA
PL33_1	Bacteria	Pseudomonadota	Agrobacterium vitis CG78	UJL85950.1	Vitis vinifera (Plant, grape), USA
PL33_1	Bacteria	Pseudomonadota	Agrobacterium vitis F2/5	QZO07675.1	Vitis vinifera (Plant, grape), South Africa
PL33_1	Bacteria	Pseudomonadota	Agrobacterium vitis F2/5	UJL91014.1	Vitis vinifera (Plant, grape), South Africa
PL33_1	Bacteria	Pseudomonadota	Agrobacterium vitis T60/94	WEO74844.1	Vitis vinifera (Plant, grape)
PL33_1	Bacteria	Pseudomonadota	Agrobacterium vitis VAR03-1	BCH56848.1	Vitis vinifera (Plant, grape)
PL33_1	Bacteria	Pseudomonadota	Agrobacterium vitis VAR06-30	BCH62097.1	Vitis vinifera (Plant, grape)
PL33_1	Bacteria	Pseudomonadota	Agrobacterium vitis VAT03-9	BCH67698.1	Vitis vinifera (Plant, grape)
PL33_1	Bacteria	Bacillota	Alicyclobacillus fastidiosus DSM 17978	WAH41053.1	Apple juice, Japan
PL33_1	Bacteria	Bacillota	Alicyclobacillus fastidiosus DSM 17978	WAH43945.1	Apple juice, Japan
PL33_1	Bacteria	Pseudomonadota	Allorhizobium ampelinum S4	ACM40014.1	Vitis vinifera (Plant, grape), Hungary
PL33_1	Bacteria	Actinomycetota	Amycolatopsis mediterranei ISP5501	UZF70256.1	Soil
PL33_1	Bacteria	Actinomycetota	Amycolatopsis mediterranei RB	AGT83825.1	Soil
PL33_1	Bacteria	Actinomycetota	Amycolatopsis mediterranei S699	AEK41737.1	Soil
PL33_1	Bacteria	Actinomycetota	Amycolatopsis mediterranei S699	AFO76697.1	Soil
PL33_1	Bacteria	Actinomycetota	Amycolatopsis mediterranei U32	ADJ44986.1	Soil
PL33_1	Bacteria	Actinomycetota	Amycolatopsis sp. DG1A-15b	WIX89948.1	Soil
PL33_1	Bacteria	Actinomycetota	Amycolatopsis sp. FU40	UKD54619.1	Soil
PL33_1	Bacteria	Actinomycetota	Amycolatopsis sp. Hca4	QKV73414.1	Soil
PL33_1	Bacteria	Bacillota	Anaerocolumna sedimenticola CBA3638	QHQ60888.1	River sediment, Geum River, South Korea
PL33_1	Bacteria	Bacillota	Anaerocolumna sedimenticola CBA3638	QHQ60889.1	River sediment, Geum River, South Korea
PL33_1	Bacteria	Bacteroidota	Arachidicoccus terrestris 5GH13-10	UAY53852.1	Soil, South Korea
PL33_1	Bacteria	Actinomycetota	Arthrobacter sp. A3	ALV47663.1	Permafrost, China
PL33_1	Bacteria	Actinomycetota	Arthrobacter sp. CDRTa11	UZX01445.1	Lepidium draba root, vineyard, Austria
PL33_1	Bacteria	Actinomycetota	Arthrobacter sp. D5-1	QSZ51149.1	Soil cores containing cogon grass roots
PL33_1	Bacteria	Actinomycetota	Arthrobacter sp. FW305-123	UKA49332.1	groundwater, USA
PL33_1	Bacteria	Actinomycetota	Arthrobacter sp. FX8	WAJ32499.1	Soil, China
PL33_1	Bacteria	Actinomycetota	Arthrobacter sp. NicSoilB11	BCW77378.1	soil microbiome, Japan
PL33_1	Bacteria	Actinomycetota	Arthrobacter sp. NtRootA1	BCW08106.1	tobacco root, Japan
PL33_1	Bacteria	Actinomycetota	Arthrobacter sp. NtRootA9	BCW20770.1	tobacco root, Japan
PL33_1	Bacteria	Actinomycetota	Arthrobacter sp. StoSoilB20	BCW60394.1	Soil, Japan
PL33_1	Bacteria	Actinomycetota	Arthrobacter sp. StoSoilB22	BCW64621.1	Soil, Japan
PL33_1	Bacteria	Actinomycetota	Arthrobacter sp. YN	ASN22595.1	Soil
PL33_1	Bacteria	Bacillota	Blautia liquoris LZLJ-3	QOV20344.1	mud in a fermentation cellar used for the production of Chinese strong-flavoured liquor, China
PL33_1	Bacteria	Actinomycetota	Brachybacterium faecium DSM 4810	ACU86667.1	Bird, decomposing waste
PL33_1	Bacteria	Actinomycetota	Brachybacterium ginsengisoli DCY80	ATG55823.1	soil of a ginseng field, South Korea
PL33_1	Bacteria	Actinomycetota	Brachybacterium rhamnosum NBEC-018	UVY82723.1	Solanum tuberosum (Potato), China
PL33_1	Bacteria	Actinomycetota	Brachybacterium sp. SGAir0954	QCR53878.1	isolated from tropical air collected in Singapore
PL33_1	Bacteria	Modulibacteria	Candidatus Moduliflexus flocculans	GAK52206.1	Sludge, wastewater treatment system
PL33_1	Bacteria	Bacteroidota	Chitinophaga agri H33E-04	QHS58484.1	quinoa roots, South Korea
PL33_1	Bacteria	Bacteroidota	Chitinophaga agri H33E-04	QHS59822.1	quinoa roots, South Korea
PL33_1	Bacteria	Bacteroidota	Chitinophaga caeni 13	ATL46443.1	activated sludge, wastewater treatment plant, China
PL33_1	Bacteria	Bacteroidota	Chitinophaga filiformis YT5	UPK68286.1	Paddy soil, China
PL33_1	Bacteria	Bacteroidota	Chitinophaga filiformis YT5	UPK66658.1	Paddy soil, China
PL33_1	Bacteria	Bacteroidota	Chitinophaga horti	UYQ94054.1	Soil, South Korea
PL33_1	Bacteria	Bacteroidota	Chitinophaga horti	UYQ91253.1	Soil, South Korea
PL33_1	Bacteria	Bacteroidota	Chitinophaga oryzae 1303	QJB41958.1	Rice root, Thailand
PL33_1	Bacteria	Bacteroidota	Chitinophaga pinensis DSM 2588	ACU61969.1	Isollated from pine litter, Australia
PL33_1	Bacteria	Bacteroidota	Chitinophaga pinensis DSM 2588	ACU63288.1	Isollated from pine litter, Australia
PL33_1	Bacteria	Bacteroidota	Chitinophaga sp. 1310	QJB35422.1	Rice root, Thailand
PL33_1	Bacteria	Bacteroidota	Chitinophaga sp. XS-30	QEH43196.1	Saline soil. China
PL33_1	Bacteria	Bacteroidota	Chitinophagaceae bacterium DXS	WJK48699.1	Soil, China
PL33_1	Bacteria	Bacillota	Clostridium saccharolyticum WM1	ADL04310.1	Sewage sludge in Canada
PL33_1	Bacteria	Actinomycetota	Cnuibacter physcomitrellae XA(T)	ARJ04557.1	Physcomitrium patens (Moss), China
PL33_1	Bacteria	Bacillota	Cohnella herbarum MFER-1	QJD83970.1	Fermented liquor based on wild grass, South Korea
PL33_1	Bacteria	Bacillota	Cohnella herbarum MFER-1	QJD87610.1	Fermented liquor based on wild grass, South Korea
PL33_1	Bacteria	Bacillota	Cohnella herbarum MFER-1	QJD87835.1	Fermented liquor based on wild grass, South Korea
PL33_1	Bacteria	Actinomycetota	Curtobacterium sp. BH-2-1-1	AOX64548.1	Lactuca sativa (Lettuce), Norway
PL33_1	Bacteria	Actinomycetota	Dactylosporangium matsuzakiense NRRL B-16293	UWZ42587.1	Soil, Japan
PL33_1	Bacteria	Actinomycetota	Dactylosporangium vinaceum NRRL B-16297	UAB94179.1	Soil, Japan
PL33_1	Bacteria	Pseudomonadota	Devosia sp. Gsoil 520	QDZ11368.1	ginseng cultivating soil, South Korea
PL33_1	Bacteria	Pseudomonadota	Devosiaceae bacterium LMO-2	UJQ94234.1	Sea sediment biome, Pacific, China
PL33_1	Bacteria	Bacteroidota	Dyadobacter fermentans DSM 18053	ACT96159.1	Surface sterilized stems from Zea mays (Maize)
PL33_1	Bacteria	Bacteroidota	Dyadobacter pollutisoli	WAC09795.1	Soil, South Korea
PL33_1	Bacteria	Bacteroidota	Dyadobacter sandarakinus Q3-56	QRR01801.1	Artic tundra soil
PL33_1	Bacteria	Bacteroidota	Echinicola soli LN3S3	QDH79405.1	Saline soil, China
PL33_1	Bacteria	Acidobacteriota	Edaphobacter sp. 4G125	QNI36871.1	Forest soil, China
PL33_1	Bacteria	Bacteroidota	Fibrella sp. ES10-3-2-2	ARK12524.1	Soil, South Korea
PL33_1	Bacteria	Actinomycetota	Georgenia sp. TF02-10	UNX53735.1	microbe culture isolated from granite rock
PL33_1	Bacteria	Bacteroidota	Haliscomenobacter hydrossis DSM 1100	AEE51428.1	activated sludge, Nederlands
PL33_1	Bacteria	Actinomycetota	Jiangella alkaliphila DSM 45079	SDU76882.1	soil inside cave, South Korea
PL33_1	Bacteria	Actinomycetota	Leifsonia sp. 157MF	SDK24270.1	isolated from the rhizosphere of Plectranthus scutellarioides (coleus)
PL33_1	Bacteria	Actinomycetota	Leifsonia sp. 197AMF	SDH71808.1	isolated from the rhizosphere of Plectranthus scutellarioides (coleus)
PL33_1	Bacteria	Actinomycetota	Leifsonia sp. 21MFCrub1.1	SEA36878.1	isolated from the rhizosphere of Plectranthus scutellarioides (coleus)
PL33_1	Bacteria	Actinomycetota	Leifsonia sp. 466MF	SDJ50192.1	isolated from the rhizosphere of Plectranthus scutellarioides (coleus)
PL33_1	Bacteria	Actinomycetota	Leifsonia sp. 467MF	SEN38149.1	isolated from the rhizosphere of Plectranthus scutellarioides (coleus)
PL33_1	Bacteria	Actinomycetota	Leifsonia sp. 509MF	SDN70083.1	isolated from the rhizosphere of Plectranthus scutellarioides (coleus)
PL33_1	Bacteria	Actinomycetota	Leifsonia sp. 98AMF	SFL64730.1	isolated from the rhizosphere of Plectranthus scutellarioides (coleus)
PL33_1	Bacteria	Actinomycetota	Leifsonia sp. ZF2019	UAJ78923.1	isolated from the rhizosphere of Plectranthus scutellarioides (coleus)
PL33_1	Bacteria	Bacteroidota	Maribellus comscasis WC007	QGY42581.1	Colocasia plant, China
PL33_1	Bacteria	Pseudomonadota	Martelella endophytica YC6887	AJY48000.1	Rosa rugosa, Plant tissue
PL33_1	Bacteria	Pseudomonadota	Martelella sp. AD-3	AMM86910.1	petroleum-contaminated soil with high salinity, China
PL33_1	Bacteria	Pseudomonadota	Martelella sp. AD-3	AMM87090.1	petroleum-contaminated soil with high salinity, China
PL33_1	Bacteria	Actinomycetota	Microbacterium arborescens SSF12	WJM16268.1	Humic soil
PL33_1	Bacteria	Actinomycetota	Microbacterium oleivorans I46	QLD12390.1	Soil, South Korea
PL33_1	Bacteria	Actinomycetota	Microbacterium paludicola CC3	APF34127.1	farmland soil, China
PL33_1	Bacteria	Actinomycetota	Microbacterium sp. 4R-513	QIG38689.1	ginseng cultivating soil, Soth Korea
PL33_1	Bacteria	Actinomycetota	Microbacterium sp. BH-3-3-3	AOX46307.1	Lactuca sativa (Lettuce), Norway
PL33_1	Bacteria	Actinomycetota	Microbacterium sp. KACC 23027	WEG09450.1	Soil of flower pot, South Korea
PL33_1	Bacteria	Actinomycetota	Microbacterium sp. KUDC0406	UJP10089.1	soil of Dokdo, hizosphere of Elymus tsukushiensis, South Korea
PL33_1	Bacteria	Actinomycetota	Microbacterium sp. PAMC 28756 HSR44	AMG82656.1	Stereocaulon (Lichen), Antartica
PL33_1	Bacteria	Actinomycetota	Microbacterium sp. SGAir0570	QCR39495.1	Air, Singapore
PL33_1	Bacteria	Actinomycetota	Microbacterium sp. str. China	AVL98258.1	Carrageenan, China
PL33_1	Bacteria	Actinomycetota	Microbacterium sp. XT11	ALX65699.1	Garden soil, China
PL33_1	Bacteria	Actinomycetota	Microbacterium testaceum StLB037	BAJ75052.1	isolated from potato leaves
PL33_1	Bacteria	Actinomycetota	Microlunatus elymi KUDC0627	QDP95904.1	Campeiostachys tsukushiensis (Plant), rhizospheric soil, South Korea
PL33_1	Bacteria	Actinomycetota	Microlunatus soli DSM 21800	SDT44276.1	spawn used for growing the mushroom Agaricus brasiliensis
PL33_1	Bacteria	Actinomycetota	Micromonospora carbonacea africana	QLK01421.1	Soil, Kenya
PL33_1	Bacteria	Bacteroidota	Mucilaginibacter mali G2-14	QKJ29992.1	apple orchard, rhizosphere soil, South Korea
PL33_1	Bacteria	Bacteroidota	Mucilaginibacter sp. SMC90	UOE47242.1	Spent mushroom compost, South Korea
PL33_1	Bacteria	Pseudomonadota	Neorhizobium galegae 7g	UIK08764.1	Plant nodule, Galega, Russia
PL33_1	Bacteria	Pseudomonadota	Neorhizobium galegae bv. officinalis bv. officinalis str. HAMBI 1141	CDN58215.1	Galega officinalis root nodule, NZ
PL33_1	Bacteria	Pseudomonadota	Neorhizobium galegae bv. orientalis str. HAMBI 540	CDN52232.1	Galega officinalis root nodule, Finland
PL33_1	Bacteria	Pseudomonadota	Neorhizobium petrolearium OS53	WGI67460.1	petroleum contaminated soil, China
PL33_1	Bacteria	Bacteroidota	Niabella ginsenosidivorans BS26	ANH83792.1	compost, South Korea
PL33_1	Bacteria	Bacteroidota	Niabella ginsenosidivorans BS26	ANH80559.1	compost, South Korea
PL33_1	Bacteria	Bacteroidota	Niabella soli DSM 19437	AHF14452.1	Soil, Jeju Island, Republic of Korea
PL33_1	Bacteria	Bacteroidota	Niabella soli DSM 19437	AHF14963.1	Soil, Jeju Island, Republic of Korea
PL33_1	Bacteria	Bacteroidota	Niastella koreensis GR20-10	AEW01484.1	soil cultivated with Korean ginseng
PL33_1	Bacteria	Actinomycetota	Paenarthrobacter sp. OM7	WGM19930.1	soil, China
PL33_1	Bacteria	Bacillota	Paenibacillus albus 18JY67-1	AZN38808.1	Soil, South Korea
PL33_1	Bacteria	Bacillota	Paenibacillus konkukensis SK3146	UQZ86855.1	Fermented feed, South Korea
PL33_1	Bacteria	Bacillota	Paenibacillus konkukensis SK3146	UQZ86810.1	Fermented feed, South Korea
PL33_1	Bacteria	Bacillota	Paenibacillus konkukensis SK3146	UQZ83795.1	Fermented feed, South Korea
PL33_1	Bacteria	Bacillota	Paenibacillus lycopersici 12200R-189	QHT63168.1	rhizosphere of tomato plants, South Korea
PL33_1	Bacteria	Bacillota	Paenibacillus psychroresistens	QGQ98141.1	Artic soil, Norway
PL33_1	Bacteria	Bacillota	Paenibacillus psychroresistens	QGQ98142.1	Artic soil, Norway
PL33_1	Bacteria	Bacillota	Paenibacillus rhizovicinus 14171R-81	QHW31104.1	rhizosphere of tomato plants, South Korea
PL33_1	Bacteria	Bacillota	Paenibacillus rhizovicinus 14171R-81	QHW32894.1	rhizosphere of tomato plants, South Korea
PL33_1	Bacteria	Bacillota	Paenibacillus sp. CC-CFT747	WJH35390.1	agricultural soil, China
PL33_1	Bacteria	Bacillota	Paenibacillus sp. H1-7	ULL17800.1	sandy soil, China
PL33_1	Bacteria	Bacillota	Paenibacillus sp. H1-7	ULL18850.1	sandy soil, China
PL33_1	Bacteria	Bacillota	Paenibacillus sp. PSB04	UYO02520.1	Danum Valley Rainforest Soil, Malaysia
PL33_1	Bacteria	Bacteroidota	Paraflavitalea soli 5GH32-13	AXY78436.1	Soil, South Korea
PL33_1	Bacteria	Bacteroidota	Paraflavitalea soli 5GH32-13	AXY73440.1	Soil, South Korea
PL33_1	Bacteria	Actinomycetota	Paraoerskovia sediminicola NBRC 108565	BDZ41475.1	Sea sediment
PL33_1	Bacteria	Bacteroidota	Pedobacter heparinus DSM 2366	ACU03183.1	isolated from soil
PL33_1	Bacteria	Bacteroidota	Pedobacter sp. KBS0701	QDW24844.1	Soil, USA
PL33_1	Bacteria	Bacteroidota	Pedobacter sp. SL55	WAC41290.1	Sponge, shallow freshwater, Austria
PL33_1	Bacteria	Bacteroidota	Pedobacter steynii DX4	AOM76217.1	isolated from frozen soil of Tibetan Plateau permafrost region
PL33_1	Bacteria	Bacteroidota	Petrimonas mucosa DSM 28695	SCM59411.1	Biogas sludge, Soil, USA
PL33_1	Bacteria	Actinomycetota	Phytohabitans suffuscus NBRC 105367	BCB83249.1	Plant, Japan
PL33_1	Bacteria	Actinomycetota	Plantibacter flavus 251	AQX78949.1	Plant, oil field site, Canada
PL33_1	Bacteria	Bacteroidota	Proteiniphilum saccharofermentans	SCD21407.1	biogas sludge, soil
PL33_1	Bacteria	Bacteroidota	Proteiniphilum saccharofermentans	SCD21015.1	biogas sludge, soil
PL33_1	Bacteria	Bacteroidota	Proteiniphilum saccharofermentans	SCD21016.1	biogas sludge, soil
PL33_1	Bacteria	Bacteroidota	Proteiniphilum saccharofermentans M3/6	SCD21014.1	biogas sludge, soil
PL33_1	Bacteria	Actinomycetota	Pseudarthrobacter chlorophenolicus A6	ACL41520.1	isolated from soil.
PL33_1	Bacteria	Actinomycetota	Pseudarthrobacter sp. NIBRBAC000502772	QDG68625.1	coal mine soil, South Korea
PL33_1	Bacteria	Actinomycetota	Pseudonocardia sp. DSM 110487	QYN40757.1	Sand, Iran:Beach of New Hengam
PL33_1	Bacteria	Bacteroidota	Pseudopedobacter saltans DSM 12145	ADY53898.1	Soil, Iceland
PL33_1	Bacteria	Actinomycetota	Rathayibacter sp. VKM Ac-2759	QHC67853.1	Tanacetum vulgare (Plant)
PL33_1	Bacteria	Actinomycetota	Rathayibacter sp. VKM Ac-2760	QHC60948.1	Tanacetum vulgare (Plant)
PL33_1	Bacteria	Actinomycetota	Rathayibacter sp. VKM Ac-2804	QHF22775.1	Koeleria macrantha (Plant)
PL33_1	Bacteria	Pseudomonadota	Rhizobium acidisoli FH23	QAS81545.1	Phaseolus vulgaris, root nodule, loam soil, Mexico
PL33_1	Bacteria	Pseudomonadota	Rhizobium anhuiense bv. trifolii T24	UTS93679.1	Trifolium dubium (Plant)
PL33_1	Bacteria	Pseudomonadota	Rhizobium binae BLR195	QSY84645.1	lentil
PL33_1	Bacteria	Pseudomonadota	Rhizobium etli Bra5	ARM16509.1	Phaseolus vulgaris (Plant), Brazil
PL33_1	Bacteria	Pseudomonadota	Rhizobium etli bv. mimosae str. Mim1	AGS26267.1	Mimosa affinis (Plant), Mexico
PL33_1	Bacteria	Pseudomonadota	Rhizobium etli bv. phaseoli str. IE4803	AJC82873.1	Phaseolus vulgaris (Plant), Brazil
PL33_1	Bacteria	Pseudomonadota	Rhizobium etli CFN 42	ABC94205.1	isolated from beans
PL33_1	Bacteria	Pseudomonadota	Rhizobium etli CIAT 652	ACE94591.1	main nodulator of Phaseolus vulgaris, the common bean
PL33_1	Bacteria	Pseudomonadota	Rhizobium etli CIAT 894	ARM92433.1	main nodulator of Phaseolus vulgaris, the common bean
PL33_1	Bacteria	Pseudomonadota	Rhizobium etli N561	ANL07463.1	main nodulator of Phaseolus vulgaris, the common bean
PL33_1	Bacteria	Pseudomonadota	Rhizobium etli NXC12	ARQ14043.1	main nodulator of Phaseolus vulgaris, the common bean
PL33_1	Bacteria	Pseudomonadota	Rhizobium etli TAL 182	ARO27829.1	main nodulator of Phaseolus vulgaris, the common bean
PL33_1	Bacteria	Pseudomonadota	Rhizobium indicum JKLM12A2	QKK20082.1	pea root nodules, India
PL33_1	Bacteria	Pseudomonadota	Rhizobium laguerreae WSM1455	UFW67279.1	viciae (Plant)
PL33_1	Bacteria	Pseudomonadota	Rhizobium leguminosarum A1	QIJ43977.1	Sod-podzol soil, root nodule, Russia
PL33_1	Bacteria	Pseudomonadota	Rhizobium leguminosarum ATCC 14479	AXA42769.1	isolated at Arlington Farms, VA and is most effective on the red clover, Trifolium praetense
PL33_1	Bacteria	Pseudomonadota	Rhizobium leguminosarum BT01	WHO83164.1	Phaseolus vulgaris (Plant), Canada
PL33_1	Bacteria	Pseudomonadota	Rhizobium leguminosarum bv. phaseoli CC511	UWU37860.1	Phaseolus vulgaris (Plant), USA
PL33_1	Bacteria	Pseudomonadota	Rhizobium leguminosarum bv. trifolii 22B	QIO69050.1	Soil, Trifolium pratense, Clover nodules
PL33_1	Bacteria	Pseudomonadota	Rhizobium leguminosarum bv. trifolii 23B	QIO61059.1	Soil, Trifolium pratense, Clover nodules
PL33_1	Bacteria	Pseudomonadota	Rhizobium leguminosarum bv. trifolii 31B	QIO47896.1	Soil, Trifolium pratense, Clover nodules
PL33_1	Bacteria	Pseudomonadota	Rhizobium leguminosarum bv. trifolii 3B	QIO75127.1	Soil, Trifolium pratense, Clover nodules
PL33_1	Bacteria	Pseudomonadota	Rhizobium leguminosarum bv. trifolii 4B	QIO82142.1	Soil, Trifolium pratense, Clover nodules
PL33_1	Bacteria	Pseudomonadota	Rhizobium leguminosarum bv. trifolii 9B	QIO54887.1	Soil, Trifolium pratense, Clover nodules
PL33_1	Bacteria	Pseudomonadota	Rhizobium leguminosarum bv. trifolii CB782	AHG48019.1	Soil, Trifolium pratense, Clover nodules
PL33_1	Bacteria	Pseudomonadota	Rhizobium leguminosarum bv. trifolii CC275e	QJX08744.1	Soil, Trifolium pratense, Clover nodules
PL33_1	Bacteria	Pseudomonadota	Rhizobium leguminosarum bv. trifolii Rt24.2	AOO88382.1	Soil, Trifolium pratense, Clover nodules
PL33_1	Bacteria	Pseudomonadota	Rhizobium leguminosarum bv. trifolii TA1	QJS31114.1	Soil, Trifolium pratense, Clover nodules
PL33_1	Bacteria	Pseudomonadota	Rhizobium leguminosarum bv. trifolii WSM1325	ACS59268.1	Soil, Trifolium pratense, Clover nodules
PL33_1	Bacteria	Pseudomonadota	Rhizobium leguminosarum bv. trifolii WSM1689	AHF87184.1	Soil, Trifolium pratense, Clover nodules
PL33_1	Bacteria	Pseudomonadota	Rhizobium leguminosarum bv. trifolii WSM2012	EJC72470.1	Soil, Trifolium pratense, Clover nodules
PL33_1	Bacteria	Pseudomonadota	Rhizobium leguminosarum bv. trifolii WSM2304	ACI58517.1	Soil, Trifolium pratense, Clover nodules
PL33_1	Bacteria	Pseudomonadota	Rhizobium leguminosarum bv. viciae 248	QHW28116.1	Fava bean nodules
PL33_1	Bacteria	Pseudomonadota	Rhizobium leguminosarum bv. viciae 3841	CAK12374.1	symbiont viciae 3841
PL33_1	Bacteria	Pseudomonadota	Rhizobium leguminosarum bv. viciae BIHB 1148	ASR10512.1	Pisum sativum root-nodule
PL33_1	Bacteria	Pseudomonadota	Rhizobium leguminosarum bv. viciae BIHB 1217	ASS58423.1	Root nodule
PL33_1	Bacteria	Pseudomonadota	Rhizobium leguminosarum bv. viciae SRDI969	UWM84316.1	Pisum sativum, Viciae, Australia
PL33_1	Bacteria	Pseudomonadota	Rhizobium leguminosarum bv. viciae SU303	UFW81148.1	Viciae, Australia
PL33_1	Bacteria	Pseudomonadota	Rhizobium leguminosarum bv. viciae UPM791	AVC46862.1	Pisum sativum, pea nodule, USA
PL33_1	Bacteria	Pseudomonadota	Rhizobium leguminosarum bv. viciae WSM1274	UWU31216.1	Vicia sp, Flowering plant, Greece
PL33_1	Bacteria	Pseudomonadota	Rhizobium leguminosarum bv. viciae WSM4643	UWM78275.1	Pisum sativum, Sardinia
PL33_1	Bacteria	Pseudomonadota	Rhizobium leguminosarum CC283b	WFT88908.1	Trifolium ambiguum (Plant)
PL33_1	Bacteria	Pseudomonadota	Rhizobium leguminosarum GLR17	QSZ11136.1	Lentil
PL33_1	Bacteria	Pseudomonadota	Rhizobium leguminosarum Gr 12/7	UIJ83633.1	Galega, Plant nodule, Russia
PL33_1	Bacteria	Pseudomonadota	Rhizobium leguminosarum Norway	AUW46384.1	Lotus corniculatus, Plant, Norway
PL33_1	Bacteria	Pseudomonadota	Rhizobium leguminosarum OyaliB	QSW26613.1	Lentil
PL33_1	Bacteria	Pseudomonadota	Rhizobium leguminosarum Ta6k	UIL31798.1	Trifolium ambiguum (Plant), Russia
PL33_1	Bacteria	Pseudomonadota	Rhizobium leguminosarum Tp73_4	UIK21900.1	Trifolium pratense, Plant nodule, Russia
PL33_1	Bacteria	Pseudomonadota	Rhizobium leguminosarum Vaf-108	API55855.1	Mountain Soil, Vavilovia formosa
PL33_1	Bacteria	Pseudomonadota	Rhizobium leguminosarum Vaf10	ANP89553.1	Vavilovia formosa, Russia: North Osetia, Caucasus
PL33_1	Bacteria	Pseudomonadota	Rhizobium phaseoli BS3	QPK13198.1	Soil, Phaseolus vulgaris, Kenya
PL33_1	Bacteria	Pseudomonadota	Rhizobium phaseoli N161	ANM08032.1	phaseoli, legume-root nodule, Mexico
PL33_1	Bacteria	Pseudomonadota	Rhizobium phaseoli N261	ANM01713.1	phaseoli, legume-root nodule, Mexico
PL33_1	Bacteria	Pseudomonadota	Rhizobium phaseoli N671	ANL95277.1	Soil, Phaseolus vulgaris, legume-root nodule, Mexico
PL33_1	Bacteria	Pseudomonadota	Rhizobium phaseoli N771	ANL88768.1	Soil, Phaseolus vulgaris, legume-root nodule, Mexico
PL33_1	Bacteria	Pseudomonadota	Rhizobium phaseoli N831	ANL82292.1	Soil, Phaseolus vulgaris, legume-root nodule, Mexico
PL33_1	Bacteria	Pseudomonadota	Rhizobium phaseoli N841	ANL75981.1	Soil, Phaseolus vulgaris, legume-root nodule, Mexico
PL33_1	Bacteria	Pseudomonadota	Rhizobium phaseoli N931	ANL69493.1	Soil, Phaseolus vulgaris, legume-root nodule, Mexico
PL33_1	Bacteria	Pseudomonadota	Rhizobium phaseoli R611	ANL63127.1	Soil, Phaseolus vulgaris, legume-root nodule, Mexico
PL33_1	Bacteria	Pseudomonadota	Rhizobium phaseoli R620	ANL56995.1	Soil, Phaseolus vulgaris, legume-root nodule, Mexico
PL33_1	Bacteria	Pseudomonadota	Rhizobium phaseoli R630	ANL50676.1	Soil, Phaseolus vulgaris, legume-root nodule, Mexico
PL33_1	Bacteria	Pseudomonadota	Rhizobium phaseoli R650	ANL44164.1	Soil, Phaseolus vulgaris, legume-root nodule, Mexico
PL33_1	Bacteria	Pseudomonadota	Rhizobium phaseoli R723	ANL38004.1	Soil, Phaseolus vulgaris, legume-root nodule, Mexico
PL33_1	Bacteria	Pseudomonadota	Rhizobium phaseoli R744	ANL31546.1	Soil, Phaseolus vulgaris, legume-root nodule, Mexico
PL33_1	Bacteria	Pseudomonadota	Rhizobium ruizarguesonis NZLR24	QSZ03663.1	Lentil
PL33_1	Bacteria	Pseudomonadota	Rhizobium ruizarguesonis RCAM 1026	UED35294.1	Pisum sativum L.(Plant), Russia
PL33_1	Bacteria	Pseudomonadota	Rhizobium ruizarguesonis TA1	UFW97262.1	agricultural
PL33_1	Bacteria	Pseudomonadota	Rhizobium sp. BT03	WHO75408.1	Phaseolus vulgaris (Plant)
PL33_1	Bacteria	Pseudomonadota	Rhizobium sp. C104	ULJ82129.1	isolated from nodules of Phaseolus vulgaris when grown in soil from Carman, Manitoba, Canada
PL33_1	Bacteria	Pseudomonadota	Rhizobium sp. IE4771	AIC30880.1	Phaseoli vulgaris, legume-root nodule, Mexico
PL33_1	Bacteria	Pseudomonadota	Rhizobium sp. JKLM13E	QKK32927.1	Pisum sativum l. (pea), pea root nodules
PL33_1	Bacteria	Pseudomonadota	Rhizobium sp. JKLM19E	QKK26451.1	Pisum sativum l. (pea), pea root nodules
PL33_1	Bacteria	Pseudomonadota	Rhizobium sp. K102	ULR47209.1	isolated from the nodules of Phaseolus vulgaris when grown in soil from Kelburn, Manitoba, Canada
PL33_1	Bacteria	Pseudomonadota	Rhizobium sp. Kim5	ARQ61717.1	Phaseolus vulgaris, USA
PL33_1	Bacteria	Pseudomonadota	Rhizobium sp. N113	ANL25617.1	Soil, Phaseolus vulgaris, legume-root nodule, Mexico
PL33_1	Bacteria	Pseudomonadota	Rhizobium sp. N1314	ANL19140.1	Soil, Phaseolus vulgaris, legume-root nodule, Mexico
PL33_1	Bacteria	Pseudomonadota	Rhizobium sp. N1341	ANL13633.1	Soil, Phaseolus vulgaris, legume-root nodule, Mexico
PL33_1	Bacteria	Pseudomonadota	Rhizobium sp. N324	ANM14763.1	Soil, Phaseolus vulgaris, legume-root nodule, Mexico
PL33_1	Bacteria	Pseudomonadota	Rhizobium sp. N541	ANM21152.1	Soil, Phaseolus vulgaris, legume-root nodule, Mexico
PL33_1	Bacteria	Pseudomonadota	Rhizobium sp. N621	ANL01340.1	Soil, Phaseolus vulgaris, legume-root nodule, Mexico
PL33_1	Bacteria	Pseudomonadota	Rhizobium sp. N6212	ANK95287.1	Soil, Phaseolus vulgaris, legume-root nodule, Mexico
PL33_1	Bacteria	Pseudomonadota	Rhizobium sp. N731	ANK88887.1	Soil, Phaseolus vulgaris, legume-root nodule, Mexico
PL33_1	Bacteria	Pseudomonadota	Rhizobium sp. N741	ANM44458.1	Soil, Phaseolus vulgaris, legume-root nodule, Mexico
PL33_1	Bacteria	Pseudomonadota	Rhizobium sp. N871	ANM38304.1	Soil, Phaseolus vulgaris, legume-root nodule, Mexico
PL33_1	Bacteria	Pseudomonadota	Rhizobium sp. N941	ANM27523.1	Soil, Phaseolus vulgaris, legume-root nodule, Mexico
PL33_1	Bacteria	Pseudomonadota	Rhizobium sp. NZLR1	QSZ23559.1	Lentil
PL33_1	Bacteria	Pseudomonadota	Rhizobium sullae WSM1592	UWU18631.1	Sulla coronaria (Plant), Italy
PL33_1	Bacteria	Actinomycetota	Ruania alkalisoli RN3S43	QOR70189.1	Saline soil, China
PL33_1	Bacteria	Actinomycetota	Ruania halotolerans M4N3S171	UFU08214.1	Saline soil, China
PL33_1	Bacteria	Actinomycetota	Ruania suaedae LR1S40	UFU02619.1	Saline soil, China
PL33_1	Bacteria	Spirochaetota	Sphaerochaeta associata GLS2T	UOM52115.1	Methanosarcina mazei strain VKM B-2370, permafrost, Russia
PL33_1	Bacteria	Bacteroidota	Sphingobacterium multivorum FDAARGOS_1141	QQT52691.1	Soil
PL33_1	Bacteria	Bacteroidota	Sphingobacterium psychroaquaticum SJ-25	QBQ39994.1	Soil, China
PL33_1	Bacteria	Bacteroidota	Sphingobacterium siyangense FTD2	UQA76119.1	activated sludge, Poland
PL33_1	Bacteria	Bacteroidota	Sphingobacterium siyangense PDNC006	QRY57805.1	Plastic debris in land/lake environment, USA
PL33_1	Bacteria	Bacteroidota	Sphingobacterium sp. B29	APU95773.1	Rhizosphere
PL33_1	Bacteria	Bacteroidota	Sphingobacterium sp. dk4302	QGA26399.1	Tibetan gazelle, China
PL33_1	Bacteria	Bacteroidota	Sphingobacterium sp. DR205	QIH32075.1	Rhizosphere of Soybean
PL33_1	Bacteria	Bacteroidota	Sphingobacterium sp. KACC 22765	WDF69327.1	Soil, South Korea
PL33_1	Bacteria	Bacteroidota	Sphingobacterium sp. SRCM116780	UIR55464.1	Soil, South Korea
PL33_1	Bacteria	Bacteroidota	Sphingobacterium sp. WM	WFB63110.1	Sludge
PL33_1	Bacteria	Bacteroidota	Spirosoma aureum BT328	QIP15532.1	Soil, South Korea
PL33_1	Bacteria	Bacteroidota	Spirosoma montaniterrae DY10	AQG79942.1	Soil, South Korea
PL33_1	Bacteria	Bacteroidota	Spirosoma oryzicola RHs26	UHG92864.1	Surface layer of rice grains, South Korea
PL33_1	Bacteria	Bacteroidota	Spirosoma sp. KCTC 72228	QMW01381.1	Tree leaves, South Korea
PL33_1	Bacteria	Bacteroidota	Spirosoma sp. KNUC1025	UFH54604.1	rhizosphere soil, Brassica napus, South Korea
PL33_1	Bacteria	Actinomycetota	Streptomyces bingchenggensis BCW-1	ADI06760.1	soil-dwelling bacterium
PL33_1	Bacteria	Actinomycetota	Streptomyces carpaticus SCPM-O-B-9993	UWM47927.1	brown semi-desert soils with a very strong degree of salinity, Russia
PL33_1	Bacteria	Actinomycetota	Streptomyces iranensis	CDR13416.1	rhizospherical soil at a depth of 10 cm, Iran
PL33_1	Bacteria	Actinomycetota	Streptomyces liangshanensis QMT-12	QIQ01916.1	Soil, China
PL33_1	Bacteria	Actinomycetota	Streptomyces paludis GSSD-12	AXG82304.1	Soil, China
PL33_1	Bacteria	Actinomycetota	Streptomyces rapamycinicus NRRL 5491	UTP36887.1	Soil, South Korea
PL33_1	Bacteria	Actinomycetota	Streptomyces rapamycinicus NRRL 5491	UTP36886.1	Soil, South Korea
PL33_1	Bacteria	Actinomycetota	Streptomyces sp. CLI2509 CLI2905	ASY31672.1	Hymenochaete rubiginosa, Mushroom, USA
PL33_1	Bacteria	Actinomycetota	Streptomyces sp. SN-593	BBA99916.1	Soil, Japan
PL33_1	Bacteria	Actinomycetota	Streptomyces sporoclivatus NBRC 100767	BBJ39212.1	Isolated from soil
PL33_1	Bacteria	Actinomycetota	Streptomyces tsukubensis AT3	QFR98234.1	Forest soil, China
PL33_1	Bacteria	Actinomycetota	Streptomyces violaceusniger Tu 4113	AEM83091.1	Soil
