# Supplementary material for: Bacterial polysaccharide lyase family 33: Specificity from an evolutionarily conserved binding tunnel
Source: Proc Natl Acad Sci U S A. 2025 Feb 11;122(7):e2421623122. doi: 10.1073/pnas.2421623122 (PMC11848413; doi:10.1073/pnas.2421623122)
Supplement: Supplementary file 3 — Dataset S02 (XLSX) [file pnas.2421623122.sd02.xlsx]

## Sheet: PL33_2 All environments
	Kingdom	Phylum	Species	Accession no.	Environment/Isolation source
PL33_2	Bacteria	Actinomycetota	Actinoalloteichus sp. AHMU CJ021	AUS81420.1	marine sediment, east China sea
PL33_2	Bacteria	Bacillota	Alkalihalobacillus clausii 088AE	QNM42517.1	Soil
PL33_2	Bacteria	Bacillota	Alkalihalobacillus clausii DSM 8716	AST96161.1	garden soil, Denmark
PL33_2	Bacteria	Bacillota	Anaerocolumna cellulosilytica SN021	BCJ95928.1	Decomposing plant matter
PL33_2	Bacteria	Bacillota	Anaerocolumna sp. CTTW	BCJ98366.1	isolated from an anoxic soil
PL33_2	Bacteria	Bacillota	Anaerocolumna sp. CTTW	BCK00064.1	isolated from an anoxic soil
PL33_2	Bacteria	Bacillota	Bacillus sp. FJAT-42376	AZB43752.1	Soil, China
PL33_2	Bacteria	Bacillota	Bacillus sp. Y1	AYA75946.1	Yichu borehole sediment sample
PL33_2	Bacteria	Bacteroidota	Bacteroides caccae ATCC 43185	ASM65007.1	Homo sapiens, GI tract
PL33_2	Bacteria	Bacteroidota	Bacteroides caccae ATCC 43185	UWN79112.1	Homo sapiens, GI tract
PL33_2	Bacteria	Bacteroidota	Bacteroides caccae BFG-100	UBF12092.1	Homo sapiens, GI tract
PL33_2	Bacteria	Bacteroidota	Bacteroides caccae BFG-101	UVP82737.1	Homo sapiens, GI tract
PL33_2	Bacteria	Bacteroidota	Bacteroides caccae BFG-104	UVQ07544.1	Homo sapiens, GI tract
PL33_2	Bacteria	Bacteroidota	Bacteroides caccae BFG-474	UVQ97286.1	Homo sapiens, GI tract
PL33_2	Bacteria	Bacteroidota	Bacteroides caccae CL03T12C61	QUU06731.1	Homo sapiens, GI tract
PL33_2	Bacteria	Bacteroidota	Bacteroides caccae FDAARGOS_1097	QQT78475.1	Homo sapiens, GI tract
PL33_2	Bacteria	Bacteroidota	Bacteroides caccae FDAARGOS_1219	QRP59640.1	Homo sapiens, GI tract
PL33_2	Bacteria	Bacteroidota	Bacteroides faecium CBA7301	QIU94039.1	Homo sapiens, GI tract
PL33_2	Bacteria	Bacteroidota	Bacteroides faecium CBA7301	QIU93291.1	Homo sapiens, GI tract
PL33_2	Bacteria	Bacteroidota	Bacteroides sp. 1_1_14	EFI04055.1	Homo sapiens, GI tract
PL33_2	Bacteria	Bacteroidota	Bacteroides thetaiotaomicron 7330	ALJ39733.1	Homo sapiens, GI tract
PL33_2	Bacteria	Bacteroidota	Bacteroides thetaiotaomicron BFG-109	UVP61821.1	Homo sapiens, GI tract
PL33_2	Bacteria	Bacteroidota	Bacteroides thetaiotaomicron BFG-116	UVV81225.1	Homo sapiens, GI tract
PL33_2	Bacteria	Bacteroidota	Bacteroides thetaiotaomicron BFG-119	UVS54113.1	Homo sapiens, GI tract
PL33_2	Bacteria	Bacteroidota	Bacteroides thetaiotaomicron BFG-119	UVS54112.1	Homo sapiens, GI tract
PL33_2	Bacteria	Bacteroidota	Bacteroides thetaiotaomicron BFG-129	UVP57044.1	Homo sapiens, GI tract
PL33_2	Bacteria	Bacteroidota	Bacteroides thetaiotaomicron BFG-169	UVP42888.1	Homo sapiens, GI tract
PL33_2	Bacteria	Bacteroidota	Bacteroides thetaiotaomicron BFG-264	UVS14272.1	Homo sapiens, GI tract, USA
PL33_2	Bacteria	Bacteroidota	Bacteroides thetaiotaomicron BFG-266	UVV85787.1	Homo sapiens, GI tract
PL33_2	Bacteria	Bacteroidota	Bacteroides thetaiotaomicron BFG-357	UVV53924.1	Homo sapiens, GI tract
PL33_2	Bacteria	Bacteroidota	Bacteroides thetaiotaomicron BFG-446	UVO74578.1	Homo sapiens, GI tract
PL33_2	Bacteria	Bacteroidota	Bacteroides thetaiotaomicron BFG-478	UVS26255.1	Homo sapiens, GI tract
PL33_2	Bacteria	Bacteroidota	Bacteroides thetaiotaomicron BFG-484	UVP29469.1	Homo sapiens, GI tract
PL33_2	Bacteria	Bacteroidota	Bacteroides thetaiotaomicron BFG-498	UVQ42933.1	Homo sapiens, GI tract
PL33_2	Bacteria	Bacteroidota	Bacteroides thetaiotaomicron BFG-505	UVV61043.1	Homo sapiens, GI tract
PL33_2	Bacteria	Bacteroidota	Bacteroides thetaiotaomicron BFG-510	UVQ28399.1	Homo sapiens, GI tract
PL33_2	Bacteria	Bacteroidota	Bacteroides thetaiotaomicron BFG-55	UBD12696.1	Homo sapiens, GI tract
PL33_2	Bacteria	Bacteroidota	Bacteroides thetaiotaomicron BFG-576	UVQ70478.1	Homo sapiens, GI tract
PL33_2	Bacteria	Bacteroidota	Bacteroides thetaiotaomicron CL06T03C18	QUT73089.1	Homo sapiens, GI tract
PL33_2	Bacteria	Bacteroidota	Bacteroides thetaiotaomicron CL11T00C24	QUT40939.1	Homo sapiens, GI tract
PL33_2	Bacteria	Bacteroidota	Bacteroides thetaiotaomicron CL15T119C52	QZU86492.1	Homo sapiens, GI tract
PL33_2	Bacteria	Bacteroidota	Bacteroides thetaiotaomicron CL15T12C11	QZU81056.1	Homo sapiens, GI tract
PL33_2	Bacteria	Bacteroidota	Bacteroides thetaiotaomicron DSM 2079	QMW85389.1	Homo sapiens, GI tract
PL33_2	Bacteria	Bacteroidota	Bacteroides thetaiotaomicron F9-2	BCA52293.1	Homo sapiens, GI tract
PL33_2	Bacteria	Bacteroidota	Bacteroides thetaiotaomicron FDAARGOS_935	QQA08833.1	Homo sapiens, GI tract
PL33_2	Bacteria	Bacteroidota	Bacteroides thetaiotaomicron VPI 5482	UML62273.1	Homo sapiens, GI tract
PL33_2	Bacteria	Bacteroidota	Bacteroides thetaiotaomicron VPI-2808B	UYU99472.1	Homo sapiens, GI tract
PL33_2	Bacteria	Bacteroidota	Bacteroides thetaiotaomicron VPI-3164	UYU93935.1	Homo sapiens, GI tract
PL33_2	Bacteria	Bacteroidota	Bacteroides thetaiotaomicron VPI-3443	UYU89992.1	Homo sapiens, GI tract
PL33_2	Bacteria	Bacteroidota	Bacteroides thetaiotaomicron VPI-5482	AAO78069.1	Homo sapiens, GI tract
PL33_2	Bacteria	Bacteroidota	Bacteroides thetaiotaomicron VPI-5482A	UYU86027.1	Homo sapiens, GI tract
PL33_2	Bacteria	Bacteroidota	Bacteroides thetaiotaomicron VPI-BT7853	UYU82798.1	Homo sapiens, GI tract
PL33_2	Bacteria	Bacteroidota	Bacteroides thetaiotaomicron VPI-BT8702	UYU75968.1	Homo sapiens, GI tract
PL33_2	Bacteria	Bacteroidota	Bacteroides thetaiotaomicron VPI-BTDOT2	UYU73676.1	Homo sapiens, GI tract
PL33_2	Bacteria	Bacteroidota	Bacteroides thetaiotaomicron WAL8669	UYU65177.1	Homo sapiens, GI tract
PL33_2	Bacteria	Bacteroidota	Bacteroides thetaiotaomicron WAL8713	UYU62066.1	Homo sapiens, GI tract
PL33_2	Bacteria	Bacillota	Blautia argi KCTC 15426	AWY99291.1	Dog feacal matter
PL33_2	Bacteria	Spirochaetota	Breznakiella homolactica RmG30	QQO10847.1	Rhyparobia maderae, Beetle
PL33_2	Bacteria	Actinomycetota	Catellatospora sp. IY07-71	BCJ73728.1	Soil of a pineapple field
PL33_2	Bacteria	Actinomycetota	Catenulispora acidiphila DSM 44928	ACU69086.1	Forest soil from Gerenzano Italy
PL33_2	Bacteria	Bacteroidota	Cellulophaga baltica 18	AIZ43603.1	Seawater, Denmark
PL33_2	Bacteria	Bacteroidota	Cellulophaga baltica 4	WFO15941.1	Seawater, Denmark
PL33_2	Bacteria	Bacteroidota	Cellulophaga baltica NN016038	AIY11744.1	surface of Fucus serratus, Algae
PL33_2	Bacteria	Bacteroidota	Cellulophaga sp. HaHaR_3_176	QWX84985.1	surface seawater, North sea
PL33_2	Bacteria	Bacteroidota	Cellulophaga sp. HaHa_2_1	QXP53886.1	surface seawater, North sea
PL33_2	Bacteria	Bacteroidota	Cellulophaga sp. HaHa_2_95	QXP57529.1	surface seawater, North sea
PL33_2	Bacteria	Pseudomonadota	Chelativorans sp. AA-79	WEX10119.1	petroleum contaminated soil, China
PL33_2	Bacteria	Bacillota	Clostridium cellulovorans 743B	ADL51264.1	Soil
PL33_2	Bacteria	Bacillota	Clostridium estertheticum CF002	WAG57178.1	bovine feces
PL33_2	Bacteria	Bacillota	Clostridium estertheticum CF003	WAG66504.1	bovine feces
PL33_2	Bacteria	Bacillota	Clostridium estertheticum CF009	WAG59418.1	bovine feces
PL33_2	Bacteria	Bacillota	Clostridium estertheticum CF016	WAG40903.1	bovine feces
PL33_2	Bacteria	Bacillota	Clostridium estertheticum CM034	WAG46702.1	Horse meat
PL33_2	Bacteria	Bacteroidota	Coprobacter secundus subsp. similis 2CBH44	BCI61708.1	Homo sapiens, Faeces
PL33_2	Bacteria	Bacteroidota	Coprobacter secundus subsp. similis 2CBH44	BCI62565.1	Homo sapiens, Faeces
PL33_2	Bacteria	Pseudomonadota	Curvibacter putative symbiont of Hydra magnipapillata	CBA26370.1	symbiont of Hydra magnipapillata, fresh water polyp
PL33_2	Bacteria	Pseudomonadota	Curvibacter sp. AEP1-3	ARV17533.1	Hydra vulgaris AEP, fresh water polyp, Germany
PL33_2	Bacteria	Cyanobacteriota	Cyanobium sp. NS01	QNI71244.1	marine environment, North sea
PL33_2	Bacteria	Pseudomonadota	Devosia neptuniae A18/4-1	UXN68296.1	Vicia costata, Root nodule, Russia
PL33_2	Bacteria	Pseudomonadota	Devosia oryziradicis G19	QQR37281.1	Plant, South Korea
PL33_2	Bacteria	Pseudomonadota	Devosia salina SCS-3	QYO77319.1	deep-sea sediment, China
PL33_2	Bacteria	Pseudomonadota	Devosia sp. J2-20	WDQ99561.1	Marine Algae, South Korea
PL33_2	Bacteria	Pseudomonadota	Devosia sp. RR2S18	WIJ23881.1	rhizosphere soil, China
PL33_2	Bacteria	Pseudomonadota	Devosia sp. SL43	UJW87194.1	Amphicarpaea bracteata, root nodule
PL33_2	Bacteria	Bacteroidota	Echinicola strongylocentroti MEBiC08714	AWW32793.1	Sea urchin
PL33_2	Bacteria	Bacillota	Enterococcus casseliflavus ASE2	WEI91911.1	Soil, USA
PL33_2	Bacteria	Bacillota	Enterococcus casseliflavus ASE4	WEL47032.1	Soil, USA
PL33_2	Bacteria	Bacillota	Enterococcus casseliflavus CQFYY22-063	WBY92563.1	Agriculture, Faeces, China
PL33_2	Bacteria	Bacillota	Enterococcus casseliflavus EC-369	AYJ43821.1	Homo sapiens, Bile
PL33_2	Bacteria	Bacillota	Enterococcus casseliflavus EC291	QGN28417.1	Homo sapiens, Blood
PL33_2	Bacteria	Bacillota	Enterococcus casseliflavus ECB140	UOO46065.1	Bombyx mori (moth), gut
PL33_2	Bacteria	Bacillota	Enterococcus faecium isolate EFE10021	CUX98385.1	Bovine Faeces
PL33_2	Bacteria	Bacillota	Enterococcus innesii DB-1	BDG68762.1	citrus fruit food product, Japan
PL33_2	Bacteria	Bacillota	Enterococcus mundtii 15-1A	BBM15850.1	Farm, leaf of Brassica rapa L. subsp. Nipposinica
PL33_2	Bacteria	Bacillota	Enterococcus mundtii DSM 4838	AUB52270.1	Soil, Germany
PL33_2	Bacteria	Bacillota	Enterococcus mundtii P6	UBM06143.1	Milk, China
PL33_2	Bacteria	Bacillota	Enterococcus mundtii Pe103	QCJ55985.1	Korean adult feces
PL33_2	Bacteria	Bacillota	Enterococcus mundtii Pe161	AZP92506.1	Korean adult feces
PL33_2	Bacteria	Bacillota	Enterococcus mundtii QU 25 QU25	BAO06574.1	a non-dairy bacterial strain of ovine faecal origin
PL33_2	Bacteria	Bacillota	Enterococcus sp. CR-Ec1	AUJ84390.1	Galleria mellonella, Moth
PL33_2	Bacteria	Bacillota	Enterococcus thailandicus a523	ASZ07363.1	city waste water
PL33_2	Bacteria	Bacteroidota	Formosa agariphila KMM 3901	CDF78745.1	isolate from the green alga Acrosiphonia sonderi. F. agariphila
PL33_2	Bacteria	Bacteroidota	Formosa sediminum PS13	QDO94285.1	marine sediment, South Korea
PL33_2	Bacteria	Actinomycetota	Glycomyces sp. TRM65418	QZD56470.1	Soil, Plant rhizosphere, China
PL33_2	Bacteria	Bacillota	Gracilibacillus salitolerans SCU50	QGH33906.1	saline soil, China
PL33_2	Bacteria	Bacillota	Gracilibacillus sp. SSPM10-3	UOQ85057.1	Saltern: a building or place where salt is made by boiling or evaporation : saltworks
PL33_2	Bacteria	Bacillota	Gracilibacillus sp. SSWR10-1	UOQ48423.1	Saltern: a building or place where salt is made by boiling or evaporation : saltworks
PL33_2	Bacteria	Pseudomonadota	Gynuella sunshinyii YC6258	AJQ97971.1	isolated from the rhizosphere of a halophyte (Carex scabrifolia Steud.)
PL33_2	Archaea	Euryarchaeota	Haloterrigena salifodinae BOL5-1	QRV17653.1	Salt Mine, Bolivia
PL33_2	Archaea	Euryarchaeota	Haloterrigena turkmenica DSM 5511	ADB62727.1	Salt soil crust, Turkmenistan
PL33_2	Bacteria	Bacillota	Jeotgalibaca ciconiae H21T32	AZP03519.1	Ciconia boyciana (oriental stork), Faeces
PL33_2	Bacteria	Bacillota	Jeotgalibaca sp. MA1X17-3	UJF15695.1	Antarctica sediment
PL33_2	Bacteria	Bacillota	Jeotgalibaca sp. MA1X17-3	UJF15696.1	Antarctica sediment
PL33_2	Bacteria	Kiritimatiellota	Kiritimatiella glycovorans L21-Fru-AB	AKJ64649.1	hypersaline microbial mat, Marine
PL33_2	Bacteria	Bacillota	Lachnospiraceae bacterium CE91-St56	BDF47636.1	Homo sapiens, Faeces
PL33_2	Bacteria	Bacillota	Lachnospiraceae bacterium CE91-St56	BDF44060.1	Homo sapiens, Faeces
PL33_2	Bacteria	Verrucomicrobiota	Lacunisphaera limnophila IG16b	AOS44337.1	limnic surface water, Germany
PL33_2	Bacteria	Bacillota	Lederbergia lenta NCTC4824	SQI62159.1	soil
PL33_2	Bacteria	Bacteroidota	Maribacter forsetii	WP_209435194.1	isolated from North Sea water
PL33_2	Bacteria	Bacteroidota	Maribacter sp. 1_2014MBL_MicDiv	APA63229.1	Seaweed, Ocean, USA
PL33_2	Bacteria	Bacteroidota	Maribacter sp. MAR_2009_60	SDS06077.1	North sea, Denmark
PL33_2	Bacteria	Bacillota	Marinilactibacillus sp. 15R	API89715.1	Coal Bed, Japan
PL33_2	Bacteria	Bacillota	Melissococcus plutonius ATCC 35311	BAK20881.1	isolated from honey bee larvae
PL33_2	Bacteria	Bacillota	Melissococcus plutonius DAT1033	BBP08017.1	isolated from honey bee larvae
PL33_2	Bacteria	Bacillota	Melissococcus plutonius DAT561	BBC61587.1	isolated from honey bee larvae
PL33_2	Bacteria	Bacillota	Melissococcus plutonius DAT561	BAL62704.1	isolated from honey bee larvae
PL33_2	Bacteria	Bacillota	Melissococcus plutonius DAT585	BBD14766.1	isolated from honey bee larvae
PL33_2	Bacteria	Bacillota	Melissococcus plutonius DAT606	BBD17461.1	isolated from honey bee larvae
PL33_2	Bacteria	Bacillota	Melissococcus plutonius S1	AIM24546.1	isolated from honey bee larvae
PL33_2	Bacteria	Bacillota	Metabacillus endolithicus KCTC 33579	UPG62703.1	pebbles collected from Pingleshwar beach, India
PL33_2	Bacteria	Bacillota	Metabacillus litoralis NCTR108	UHA59950.1	commercial tattoo ink, USA
PL33_2	Bacteria	Bacillota	Metabacillus sp. B2-18	UGB32028.1	human skin swab, South Korea
PL33_2	Bacteria	Bacillota	Metabacillus sp. KUDC1714	QNF26766.1	Soil, South Korea
PL33_2	Bacteria	Actinomycetota	Microbacterium sp. M28	UYO97004.1	subsoil obtained from decaying wheat straw
PL33_2	Bacteria	Bacteroidota	Mucilaginibacter paludis DSM 18603	EHQ29331.1	Rice paddies, sample collected from 10-20 cm below the surface of the the acidic Sphagnum peat bog
PL33_2	Bacteria	Bacillota	Neobacillus drentensis JC05	ULT57493.1	Soil, Cucumis sativus, South Korea
PL33_2	Bacteria	Bacillota	Neobacillus sp. DY30	WHY01224.1	rhizosphere soil
PL33_2	Bacteria	Bacillota	Neobacillus sp. YX16	WHZ03674.1	rhizosphere soil, China
PL33_2	Bacteria	Bacteroidota	Niabella ginsenosidivorans BS26	ANH81682.1	compost, South Korea
PL33_2	Bacteria	Bacillota	Niallia circulans FDAARGOS_783	QKH60832.1
PL33_2	Bacteria	Bacillota	Niallia circulans GN03	QJX61657.1	isolation sourc purple rhizosphere soil the cabbage Brassica campestris L. ssp. chinensis Makino
PL33_2	Bacteria	Bacillota	Niallia circulans PK3_109	AYV65762.1	Desert, Plant root
PL33_2	Bacteria	Bacillota	Niallia circulans PK3_138	AYV71428.1	Desert, Plant root
PL33_2	Bacteria	Bacillota	Niallia circulans PK3_15	UQZ73793.1	Desert, Plant root
PL33_2	Bacteria	Pseudomonadota	Nitratireductor thuwali	UUP16625.1	Sediment, tidal mangrove
PL33_2	Bacteria	Actinomycetota	Nonomuraea gerenzanensis	SBO96354.1	Soil, India
PL33_2	Bacteria	Actinomycetota	Nonomuraea gerenzanensis L70	UBU18515.1	Soil, China
PL33_2	Bacteria	Actinomycetota	Nonomuraea nitratireducens WYY166	QFY11896.1	soil, rhizosphere of Suaeda australis Moq., mangrove forest
PL33_2	Bacteria	Actinomycetota	Nonomuraea sp. ATCC 55076	AQZ62906.1	Soil, India
PL33_2	Bacteria	Bacillota	Novibacillus thermophilus SG-1	AQS56119.1	soil flooded by seawater
PL33_2	Bacteria	Verrucomicrobiota	Opitutaceae bacterium LMO-M01	WED63768.1	deep sea sediment
PL33_2	Bacteria	Verrucomicrobiota	Opitutaceae bacterium TAV1	EIP98854.1	a symbiont of the wood-feeding termite Reticulitermes flavipes
PL33_2	Bacteria	Verrucomicrobiota	Opitutaceae bacterium TAV1	EIP99792.1	a symbiont of the wood-feeding termite Reticulitermes flavipes
PL33_2	Bacteria	Verrucomicrobiota	Opitutaceae bacterium TAV1	EIQ00947.1	a symbiont of the wood-feeding termite Reticulitermes flavipes
PL33_2	Bacteria	Verrucomicrobiota	Opitutaceae bacterium TAV1	EIP99799.1	a symbiont of the wood-feeding termite Reticulitermes flavipes
PL33_2	Bacteria	Verrucomicrobiota	Opitutaceae bacterium TAV1	EIP98570.1	a symbiont of the wood-feeding termite Reticulitermes flavipes
PL33_2	Bacteria	Verrucomicrobiota	Opitutaceae bacterium TAV1	EIP98219.1	a symbiont of the wood-feeding termite Reticulitermes flavipes
PL33_2	Bacteria	Verrucomicrobiota	Opitutaceae bacterium TAV5	AHF90263.1	isolated from the wood-feeding termite hindgut
PL33_2	Bacteria	Verrucomicrobiota	Opitutaceae bacterium TAV5	AHF90672.1	isolated from the wood-feeding termite hindgut	Gellan gum
PL33_2	Bacteria	Verrucomicrobiota	Opitutaceae bacterium TAV5	AHF90404.1	isolated from the wood-feeding termite hindgut
PL33_2	Bacteria	Verrucomicrobiota	Opitutaceae bacterium TAV5	AHF90411.1	isolated from the wood-feeding termite hindgut	Chondroitin sulfate
PL33_2	Bacteria	Verrucomicrobiota	Opitutaceae bacterium TAV5	AHF91451.1	isolated from the wood-feeding termite hindgut
PL33_2	Bacteria	Verrucomicrobiota	Opitutaceae bacterium TAV5	AHF90704.1	isolated from the wood-feeding termite hindgut
PL33_2	Bacteria	Verrucomicrobiota	Opitutaceae bacterium TAV5	AHF89716.1	isolated from the wood-feeding termite hindgut
PL33_2	Bacteria	Verrucomicrobiota	Opitutaceae bacterium TAV5	AHF90976.1	isolated from the wood-feeding termite hindgut
PL33_2	Bacteria	Bacillota	Paenibacillus amylolyticus Sample9_7	WFR63427.1	peat soil samples, Malaysia
PL33_2	Bacteria	Bacillota	Paenibacillus amylolyticus Sample9_7	WFR63428.1	peat soil samples, Malaysia
PL33_2	Bacteria	Bacillota	Paenibacillus amylolyticus SQR-21	WFA83813.1	Triticum turgidum, Wheat
PL33_2	Bacteria	Bacillota	Paenibacillus barcinonensis KACC11450	QKS58120.1	Soil, South Korea
PL33_2	Bacteria	Bacillota	Paenibacillus borealis DSM 13188	AIQ59974.1	Norway spruce forest humus
PL33_2	Bacteria	Bacillota	Paenibacillus bovis BD3526	ANF97516.1	yak milk
PL33_2	Bacteria	Bacillota	Paenibacillus cellulosilyticus KACC 14175	QKS44548.1	Soil, South Korea
PL33_2	Bacteria	Bacillota	Paenibacillus crassostreae LPB0068	AOZ93188.1	Crassostrea gigas, Japanese oyster
PL33_2	Bacteria	Bacillota	Paenibacillus donghaensis KCTC 13049	ASA26402.1	sea sediment, South Korea
PL33_2	Bacteria	Bacillota	Paenibacillus glucanolyticus 5162	ANA81003.1	Soil
PL33_2	Bacteria	Bacillota	Paenibacillus glucanolyticus W10507	AVV54925.1	Human oral cavity
PL33_2	Bacteria	Bacillota	Paenibacillus graminis DSM 15220	AIQ67567.1	Maize rhizosphere soil
PL33_2	Bacteria	Bacillota	Paenibacillus ihbetae IHBB 9852	ANY72916.1	India: Surajtal Lake at Lahaul Valley, Himachal Pradesh
PL33_2	Bacteria	Bacillota	Paenibacillus konkukensis SK3146	UQZ81464.1	fermented feed, South Korea
PL33_2	Bacteria	Bacillota	Paenibacillus konkukensis SK3146	UQZ81185.1	fermented feed, South Korea
PL33_2	Bacteria	Bacillota	Paenibacillus kribbensis AM49	ASR47766.1	Soil, South Korea
PL33_2	Bacteria	Bacillota	Paenibacillus kyungheensis KACC 18744	WCT54400.1	Magnolia flower, South Korea
PL33_2	Bacteria	Bacillota	Paenibacillus lautus E7593-69	AYB46311.1	Tattoo ink, USA
PL33_2	Bacteria	Bacillota	Paenibacillus lentus DSM 25539	AZK48829.1	mixed soil sample
PL33_2	Bacteria	Bacillota	Paenibacillus lycopersici 12200R-189	QHT62232.1	rhizosphere of tomato plants
PL33_2	Bacteria	Bacillota	Paenibacillus macerans I6	UMV48851.1	Compost production center
PL33_2	Bacteria	Bacillota	Paenibacillus marchantiae BMpBG1	WDQ34001.1	Germany: botanical garden Osnabrueck
PL33_2	Bacteria	Bacillota	Paenibacillus mucilaginosus 3016	AFC27739.1	rhizosphere soil
PL33_2	Bacteria	Bacillota	Paenibacillus mucilaginosus K02	AFH59895.1	Soil
PL33_2	Bacteria	Bacillota	Paenibacillus mucilaginosus KN-18	WFA16616.1	Plant, China
PL33_2	Bacteria	Bacillota	Paenibacillus mucilaginosus KNP414	AEI39482.1	Soil
PL33_2	Bacteria	Bacillota	Paenibacillus mucilaginosus PM12	WDM28448.1	Homo sapiens
PL33_2	Bacteria	Bacillota	Paenibacillus odorifer CBA7130	AWV32349.1	Homo sapiens, Faeces
PL33_2	Bacteria	Bacillota	Paenibacillus odorifer DSM 15391	AIQ72994.1	Soil from wheat roots
PL33_2	Bacteria	Bacillota	Paenibacillus pabuli E1	UPK44322.1	surface soil, China
PL33_2	Bacteria	Bacillota	Paenibacillus peoriae HS311	ALA44820.1	Soil, South Korea
PL33_2	Bacteria	Bacillota	Paenibacillus peoriae ZBSF16	UMY56932.1	Wheat root, China
PL33_2	Bacteria	Bacillota	Paenibacillus peoriae ZF390	QNR69454.1	Soil, China
PL33_2	Bacteria	Bacillota	Paenibacillus polymyxa 2020	QPK60571.1	wasp honeycombs, Russia
PL33_2	Bacteria	Bacillota	Paenibacillus polymyxa ACCC03434	WHX37947.1	Soil, China
PL33_2	Bacteria	Bacillota	Paenibacillus polymyxa ATCC 15970	APQ62108.1	Soil, Belgium
PL33_2	Bacteria	Bacillota	Paenibacillus polymyxa ATCC 842	UOD83809.1	Soil, China
PL33_2	Bacteria	Bacillota	Paenibacillus polymyxa ATCC 842	UOD83809.1	Soil, China
PL33_2	Bacteria	Bacillota	Paenibacillus polymyxa C12	UNL96700.1	Soil, China
PL33_2	Bacteria	Bacillota	Paenibacillus polymyxa CF05	AIY11322.1	Plant, Mountain, Forest
PL33_2	Bacteria	Bacillota	Paenibacillus polymyxa CJX518	QOH61841.1	Soil, China
PL33_2	Bacteria	Bacillota	Paenibacillus polymyxa CR1	AHC19798.1	rhizosphere soil
PL33_2	Bacteria	Bacillota	Paenibacillus polymyxa DSM 36	QPK55482.1
PL33_2	Bacteria	Bacillota	Paenibacillus polymyxa E681	ADM69935.2	isolated from the roots of winter barley
PL33_2	Bacteria	Bacillota	Paenibacillus polymyxa EB4 G3	UBS89257.1	Gynura procumbens, Plant, South Korea
PL33_2	Bacteria	Bacillota	Paenibacillus polymyxa HY96-2	AUS26406.1	the tomato root in Nanchang, China
PL33_2	Bacteria	Bacillota	Paenibacillus polymyxa J	AOK92562.1	endogenous bacteria of Chili
PL33_2	Bacteria	Bacillota	Paenibacillus polymyxa K 1.14	URJ62372.1	Rizosphere soil sample
PL33_2	Bacteria	Bacillota	Paenibacillus polymyxa KN-03	WEK64942.1	Plant, China
PL33_2	Bacteria	Bacillota	Paenibacillus polymyxa M1	CCC85044.1	plant growth-promoting rhizobacterium
PL33_2	Bacteria	Bacillota	Paenibacillus polymyxa MEZ6	UQQ37380.1	Soil, China
PL33_2	Bacteria	Bacillota	Paenibacillus polymyxa O 1.27	URJ55344.1	Record removed from NCBI
PL33_2	Bacteria	Bacillota	Paenibacillus polymyxa O 1.27	WEC94912.1	Rizosphere soil sample, Russia
PL33_2	Bacteria	Bacillota	Paenibacillus polymyxa O 2.11	URJ69860.1	Rizosphere soil sample, Russia
PL33_2	Bacteria	Bacillota	Paenibacillus polymyxa P3	WCM63437.1	Soil, China
PL33_2	Bacteria	Bacillota	Paenibacillus polymyxa R 3.13	URJ33878.1	Record removed from NCBI
PL33_2	Bacteria	Bacillota	Paenibacillus polymyxa R 3.13	WDZ57134.1	Rizosphere soil sample, Russia
PL33_2	Bacteria	Bacillota	Paenibacillus polymyxa R 4.24	URJ41619.1	Record removed from NCBI
PL33_2	Bacteria	Bacillota	Paenibacillus polymyxa R 4.24	WGV33444.1	Rizosphere soil sample, Russia
PL33_2	Bacteria	Bacillota	Paenibacillus polymyxa R 4.5	URJ52179.1	Record removed from NCBI
PL33_2	Bacteria	Bacillota	Paenibacillus polymyxa R 4.5	WDZ59826.1	Rizosphere soil sample, Russia
PL33_2	Bacteria	Bacillota	Paenibacillus polymyxa R 5.31	URJ45738.1	Rizosphere soil sample, Russia
PL33_2	Bacteria	Bacillota	Paenibacillus polymyxa R 5.31	URJ45738.3	Rizosphere soil sample, Russia
PL33_2	Bacteria	Bacillota	Paenibacillus polymyxa R 6.14	URJ67179.1	Record removed from NCBI
PL33_2	Bacteria	Bacillota	Paenibacillus polymyxa R 6.14	WDZ62103.1	Rizosphere soil sample, Russia
PL33_2	Bacteria	Bacillota	Paenibacillus polymyxa Sb3-1	AJE49784.1	agricultural soil, Desert
PL33_2	Bacteria	Bacillota	Paenibacillus polymyxa SC2	ADO56310.2	isolated from the rhizosphere soil of pepper (Capsicum annuum L.)
PL33_2	Bacteria	Bacillota	Paenibacillus polymyxa SF05	WDM24044.1	Maize, China
PL33_2	Bacteria	Bacillota	Paenibacillus polymyxa SQR-21 SQR21	AHM65835.1	plant growth-promoting rhizobacteria
PL33_2	Bacteria	Bacillota	Paenibacillus polymyxa YC0136	APB73399.1	rhizosphere of tobacco
PL33_2	Bacteria	Bacillota	Paenibacillus polymyxa YC0573	APB78419.1	rhizosphere of tobacco
PL33_2	Bacteria	Bacillota	Paenibacillus polymyxa ZF129	QDA29487.1	Potato rhizosphere soil
PL33_2	Bacteria	Bacillota	Paenibacillus polymyxa ZF197	QDY82398.1	Soil, China
PL33_2	Bacteria	Bacillota	Paenibacillus polymyxa ZJ-9	UMR37804.1	Homo sapiens
PL33_2	Bacteria	Bacillota	Paenibacillus protaetiae FW100M-2	QAY68007.1	Protaetia brevitarsis seulensis larva (Insect)
PL33_2	Bacteria	Bacillota	Paenibacillus rhizovicinus 14171R-81	QHW33984.1	rhizosphere soil of tomato plants
PL33_2	Bacteria	Bacillota	Paenibacillus riograndensis SBR5	CQR53997.1	Soil, Wheat field
PL33_2	Bacteria	Bacillota	Paenibacillus sonchi LMG 24727	QQZ63874.1	Soil, South Korea
PL33_2	Bacteria	Bacillota	Paenibacillus sp. 19GGS1-52	ULO09239.1	reservoir sediment, South Korea
PL33_2	Bacteria	Bacillota	Paenibacillus sp. 32O-W	ALS30020.1	soil, USA
PL33_2	Bacteria	Bacillota	Paenibacillus sp. Aloe-11	EHS57767.1	Aloe vera var. chinensis
PL33_2	Bacteria	Bacillota	Paenibacillus sp. B01	QGG57147.1	seawater, China
PL33_2	Bacteria	Bacillota	Paenibacillus sp. BIHB 4019 BIHB4019	ANY67548.1	tea rhizoplane, India
PL33_2	Bacteria	Bacillota	Paenibacillus sp. BR1-192	WFB59537.1	kukup sand beach
PL33_2	Bacteria	Bacillota	Paenibacillus sp. C31	WIV19479.1	Plant, wetland, China
PL33_2	Bacteria	Bacillota	Paenibacillus sp. CAA11	AWB43315.1	tidal flat sediments, South Korea
PL33_2	Bacteria	Bacillota	Paenibacillus sp. Cedars	AWP29512.1	Alkaline pool submerged anode electrode
PL33_2	Bacteria	Bacillota	Paenibacillus sp. DR312	QZN77446.1	Rhizosphere of Soybean
PL33_2	Bacteria	Bacillota	Paenibacillus sp. E222	QLG37313.1	Epichloe, Epichloë is a genus of ascomycete fungi forming an endophytic symbiosis with grasses
PL33_2	Bacteria	Bacillota	Paenibacillus sp. FSL H7-0357	AIQ19448.1	Pasteurized 2% milk
PL33_2	Bacteria	Bacillota	Paenibacillus sp. FSL H7-0357	AIQ19729.1	Pasteurized 2% milk
PL33_2	Bacteria	Bacillota	Paenibacillus sp. FSL H7-0737	AIQ23275.1	Pasteurized 2% milk
PL33_2	Bacteria	Bacillota	Paenibacillus sp. FSL P4-0081	AIQ31214.1	heat treated raw milk
PL33_2	Bacteria	Bacillota	Paenibacillus sp. FSL R5-0345	AIQ35129.1	Pasteurized 2% milk
PL33_2	Bacteria	Bacillota	Paenibacillus sp. FSL R5-0912	AIQ42741.1	Pasteurized 2% milk
PL33_2	Bacteria	Bacillota	Paenibacillus sp. FSL R7-0273	AIQ48533.1	Pasteurized 2% milk
PL33_2	Bacteria	Bacillota	Paenibacillus sp. FSL R7-0331	AIQ54020.1	Pasteurized 2% milk
PL33_2	Bacteria	Bacillota	Paenibacillus sp. G2S3	WHY21420.1	pine forrest soil between two spruce trees
PL33_2	Bacteria	Bacillota	Paenibacillus sp. H1-7	ULL15895.1	sandy soil, China
PL33_2	Bacteria	Bacillota	Paenibacillus sp. H1-7	ULL16140.1	sandy soil, China
PL33_2	Bacteria	Bacillota	Paenibacillus sp. HWE-109	UKS25886.1	Soil, South Korea
PL33_2	Bacteria	Bacillota	Paenibacillus sp. IHB B 3084	ALP38910.1	lake sediment
PL33_2	Bacteria	Bacillota	Paenibacillus sp. JDR-2	ACT02668.1	isolated from fresh-cut disks (diameter, 5 cm; thickness, 2 to 4 mm) of sweet gum stem wood (Liquidambar styraciflua) incubated about 1 in. below the soil surface in a sweet gum stand for approximately 3 weeks
PL33_2	Bacteria	Bacillota	Paenibacillus sp. JNUCC-31	QOS76467.1	Soil, South Korea
PL33_2	Bacteria	Bacillota	Paenibacillus sp. JNUCC-32	QOT08528.1	Soil, Baengnokdam Summit Crater Area, Mt. Halla
PL33_2	Bacteria	Bacillota	Paenibacillus sp. KACC 21273	WDF52473.1	Flower of Forsythia koreana
PL33_2	Bacteria	Bacillota	Paenibacillus sp. lzh-N1	AUO09044.1	Soil, China
PL33_2	Bacteria	Bacillota	Paenibacillus sp. M-152	AZH29285.1	Mud sample, India
PL33_2	Bacteria	Bacillota	Paenibacillus sp. oral taxon 786 str. D14	EES71610.1	Homo sapiens
PL33_2	Bacteria	Bacillota	Paenibacillus sp. OVF10	UOK64014.1	Origanum vulgare spp. vulgare, Plant
PL33_2	Bacteria	Bacillota	Paenibacillus sp. PK1-4R	WJM08727.1	rhizosphere
PL33_2	Bacteria	Bacillota	Paenibacillus sp. PK3_47	UQZ32710.1	Desert, Plant root
PL33_2	Bacteria	Bacillota	Paenibacillus sp. PK4536	WIM38847.1	lake biome, Shore line
PL33_2	Bacteria	Bacillota	Paenibacillus sp. PSB04	UYO07548.1	Danum Valley Rainforest Soil
PL33_2	Bacteria	Bacillota	Paenibacillus sp. S02	QYK67098.1	perennial ryegrass microbiome
PL33_2	Bacteria	Bacillota	Paenibacillus sp. S25	QYK61908.1	perennial ryegrass microbiome
PL33_2	Bacteria	Bacillota	Paenibacillus sp. sptzw28	QYR22889.1	desert
PL33_2	Bacteria	Bacillota	Paenibacillus sp. Y412MC10	ACX63261.1	isolated from Obsidian Hot Spring, Yellowstone National Park, Montana, USA
PL33_2	Bacteria	Bacillota	Paenibacillus sp. YPD9-1	UJF34362.1	Hexagrammos agrammus, Fish
PL33_2	Bacteria	Bacillota	Paenibacillus sp. YPD9-1	UJF36251.1	Hexagrammos agrammus, Fish
PL33_2	Bacteria	Bacillota	Paenibacillus terrae HPL-003	AET60610.1	isolated from soil found in forest residue
PL33_2	Bacteria	Bacillota	Paenibacillus tianjinensis TB2019	QSF43766.1	Environment Monitoring (Air), China
PL33_2	Bacteria	Bacillota	Paenibacillus tianjinensis TB2019	QSF43326.1	Environment Monitoring (Air)
PL33_2	Bacteria	Bacillota	Paenibacillus tritici PH55-1	QUL53173.1	Soil, South Korea
PL33_2	Bacteria	Bacillota	Paenibacillus urinalis 2022CK-00829	WDI02692.1	Homo sapiens, Blood
PL33_2	Bacteria	Bacillota	Paenibacillus urinalis 2022CK-00830	WDH82948.1	Homo sapiens, Blood
PL33_2	Bacteria	Bacillota	Paenibacillus urinalis 2022CK-00833	WDH98998.1	Homo sapiens, Blood
PL33_2	Bacteria	Bacillota	Paenibacillus xylanexedens PAMC 22703	APO43490.1	Marine biome, Sediment
PL33_2	Bacteria	Bacteroidota	Parabacteroides chongii YMC B3181	WFE85438.1	Homo sapiens, Colon Perforation
PL33_2	Bacteria	Bacteroidota	Pedobacter heparinus DSM 2366	ACU06152.1	isolated from soil
PL33_2	Bacteria	Bacteroidota	Pedobacter heparinus DSM 2366	ACU04807.1	isolated from soil
PL33_2	Bacteria	Bacteroidota	Pedobacter mucosus Q8-18	UKT64947.1	soil, Svalbard
PL33_2	Bacteria	Bacteroidota	Phocaeicola coprophilus FDAARGOS_1220	QRO23634.1
PL33_2	Bacteria	Planctomycetota	Planctomycetales bacterium ZRK34	QNN24299.1	cold seep, Ocean floor, China
PL33_2	Bacteria	Planctomycetota	Planctomycetes bacterium MalM25	QDT68999.1	beach, mediterranean sea
PL33_2	Bacteria	Bacteroidota	Polaribacter sejongensis KCTC 23670	AUC23595.1	Soil, Antartica
PL33_2	Bacteria	Bacteroidota	Polaribacter undariae KCTC 42175	UWD32184.1	Leachate from a brown alga reservoir, South Korea: South Sea
PL33_2	Bacteria	Bacteroidota	Reichenbachiella sp. BKB1-1	UXP32608.1	Surface mud, South Korea: Kanunke Beach Bigeum
PL33_2	Bacteria	Pseudomonadota	Rhodoferax aquaticus Gr-4	QDL54278.1	freshwater
PL33_2	Bacteria	Verrucomicrobiota	Ruficoccus sp. ZRK36	QYY34507.1	deep sea cold seep
PL33_2	Bacteria	Verrucomicrobiota	Ruficoccus sp. ZRK36	QYY34416.1	deep sea cold seep
PL33_2	Bacteria	Verrucomicrobiota	Ruficoccus sp. ZRK36	QYY34314.1	deep sea cold seep
PL33_2	Bacteria	Verrucomicrobiota	Ruficoccus sp. ZRK36	QYY37451.1	deep sea cold seep
PL33_2	Bacteria	Verrucomicrobiota	Ruficoccus sp. ZRK36	QYY36766.1	deep sea cold seep
PL33_2	Bacteria	Bacillota	Saccharibacillus brassicae ATSA2	QDH23112.1	Homo sapiens
PL33_2	Eukaryota	Stramenopiles	Saprolegnia diclina VS20	EQC39388.1	Salmo salar eggs, Salmon
PL33_2	Eukaryota	Stramenopiles	Saprolegnia parasitica CBS 223.65	KDO35462.1	oomycete Saprolegnia parasitica is a pathogen of fish, especially affecting catfish, salmon, and trout species.
PL33_2	Bacteria	Bacillota	Schleiferilactobacillus harbinensis LH991	QFR63551.1	chinese traditional fermented vegetable Suan cai
PL33_2	Bacteria	Bacillota	Schleiferilactobacillus harbinensis M1	QFR21974.1	naturally fermented tofu whey
PL33_2	Bacteria	Bacillota	Schleiferilactobacillus harbinensis NSMJ42	QEU48107.1	Makgeolli (Korean traditional alcoholic beverage)
PL33_2	Bacteria	Actinomycetota	Stackebrandtia nassauensis DSM 44728	ADD41704.1	Soil sample from Nassau Bahamas
PL33_2	Bacteria	Actinomycetota	Streptomyces formicae 1H-GS9	UNM12122.1	Camponotus japonicus, Ant
PL33_2	Bacteria	Actinomycetota	Streptomyces sp. KPB2	AZM74642.1	Kiwifruit pollen
PL33_2	Bacteria	Actinomycetota	Streptomyces sp. NA03103	QKW60148.1	marine sediment, China
PL33_2	Bacteria	Actinomycetota	Streptomyces sp. SPB074	EFG64370.1
PL33_2	Bacteria	Actinomycetota	Streptomyces sp. V17-9	QUW94776.1	seagrass, Vietnam
PL33_2	Bacteria	Actinomycetota	Streptomyces sp. WAC 06738	AZM48744.1
PL33_2	Bacteria	Planctomycetota	Thermogutta terrifontis R1	ASV73410.1	terrestrial hot spring, Russia
PL33_2	Bacteria	Verrucomicrobiota	Verrucomicrobia bacterium IMCC26134	AKC84120.1	freshwater lake, South Korea
PL33_2	Bacteria	Verrucomicrobiota	Verrucomicrobium sp. GAS474	SDT88612.1	USA: Harvard Forest, Massachusetts
PL33_2	Bacteria	Verrucomicrobiota	Verrucomicrobium sp. GAS474	SDT88699.1	USA: Harvard Forest, Massachusetts
PL33_2	Bacteria	Verrucomicrobiota	Verrucomicrobium sp. GAS474	SDU18030.1	USA: Harvard Forest, Massachusetts
PL33_2	Bacteria	Bacillota	Virgibacillus natechei DSM 25609	UZD12412.1	Saline lake, Algeria
PL33_2	Bacteria	Bacteroidota	Wenyingzhuangia fucanilytica CZ1127	ANW97412.1	coastal sea water, Chian

## Sheet: PL33_2 Human associated
	Kingdom	Phylum	Species	Accession no.	Environment/Isolation source
PL33_2	Bacteria	Bacteroidota	Bacteroides caccae ATCC 43185	ASM65007.1	Homo sapiens, GI tract
PL33_2	Bacteria	Bacteroidota	Bacteroides caccae ATCC 43185	UWN79112.1	Homo sapiens, GI tract
PL33_2	Bacteria	Bacteroidota	Bacteroides caccae BFG-100	UBF12092.1	Homo sapiens, GI tract
PL33_2	Bacteria	Bacteroidota	Bacteroides caccae BFG-101	UVP82737.1	Homo sapiens, GI tract
PL33_2	Bacteria	Bacteroidota	Bacteroides caccae BFG-104	UVQ07544.1	Homo sapiens, GI tract
PL33_2	Bacteria	Bacteroidota	Bacteroides caccae BFG-474	UVQ97286.1	Homo sapiens, GI tract
PL33_2	Bacteria	Bacteroidota	Bacteroides caccae CL03T12C61	QUU06731.1	Homo sapiens, GI tract
PL33_2	Bacteria	Bacteroidota	Bacteroides caccae FDAARGOS_1097	QQT78475.1	Homo sapiens, GI tract
PL33_2	Bacteria	Bacteroidota	Bacteroides caccae FDAARGOS_1219	QRP59640.1	Homo sapiens, GI tract
PL33_2	Bacteria	Bacteroidota	Bacteroides faecium CBA7301	QIU94039.1	Homo sapiens, GI tract
PL33_2	Bacteria	Bacteroidota	Bacteroides faecium CBA7301	QIU93291.1	Homo sapiens, GI tract
PL33_2	Bacteria	Bacteroidota	Bacteroides sp. 1_1_14	EFI04055.1	Homo sapiens, GI tract
PL33_2	Bacteria	Bacteroidota	Bacteroides thetaiotaomicron 7330	ALJ39733.1	Homo sapiens, GI tract
PL33_2	Bacteria	Bacteroidota	Bacteroides thetaiotaomicron BFG-109	UVP61821.1	Homo sapiens, GI tract
PL33_2	Bacteria	Bacteroidota	Bacteroides thetaiotaomicron BFG-116	UVV81225.1	Homo sapiens, GI tract
PL33_2	Bacteria	Bacteroidota	Bacteroides thetaiotaomicron BFG-119	UVS54113.1	Homo sapiens, GI tract
PL33_2	Bacteria	Bacteroidota	Bacteroides thetaiotaomicron BFG-119	UVS54112.1	Homo sapiens, GI tract
PL33_2	Bacteria	Bacteroidota	Bacteroides thetaiotaomicron BFG-129	UVP57044.1	Homo sapiens, GI tract
PL33_2	Bacteria	Bacteroidota	Bacteroides thetaiotaomicron BFG-169	UVP42888.1	Homo sapiens, GI tract
PL33_2	Bacteria	Bacteroidota	Bacteroides thetaiotaomicron BFG-264	UVS14272.1	Homo sapiens, GI tract, USA
PL33_2	Bacteria	Bacteroidota	Bacteroides thetaiotaomicron BFG-266	UVV85787.1	Homo sapiens, GI tract
PL33_2	Bacteria	Bacteroidota	Bacteroides thetaiotaomicron BFG-357	UVV53924.1	Homo sapiens, GI tract
PL33_2	Bacteria	Bacteroidota	Bacteroides thetaiotaomicron BFG-446	UVO74578.1	Homo sapiens, GI tract
PL33_2	Bacteria	Bacteroidota	Bacteroides thetaiotaomicron BFG-478	UVS26255.1	Homo sapiens, GI tract
PL33_2	Bacteria	Bacteroidota	Bacteroides thetaiotaomicron BFG-484	UVP29469.1	Homo sapiens, GI tract
PL33_2	Bacteria	Bacteroidota	Bacteroides thetaiotaomicron BFG-498	UVQ42933.1	Homo sapiens, GI tract
PL33_2	Bacteria	Bacteroidota	Bacteroides thetaiotaomicron BFG-505	UVV61043.1	Homo sapiens, GI tract
PL33_2	Bacteria	Bacteroidota	Bacteroides thetaiotaomicron BFG-510	UVQ28399.1	Homo sapiens, GI tract
PL33_2	Bacteria	Bacteroidota	Bacteroides thetaiotaomicron BFG-55	UBD12696.1	Homo sapiens, GI tract
PL33_2	Bacteria	Bacteroidota	Bacteroides thetaiotaomicron BFG-576	UVQ70478.1	Homo sapiens, GI tract
PL33_2	Bacteria	Bacteroidota	Bacteroides thetaiotaomicron CL06T03C18	QUT73089.1	Homo sapiens, GI tract
PL33_2	Bacteria	Bacteroidota	Bacteroides thetaiotaomicron CL11T00C24	QUT40939.1	Homo sapiens, GI tract
PL33_2	Bacteria	Bacteroidota	Bacteroides thetaiotaomicron CL15T119C52	QZU86492.1	Homo sapiens, GI tract
PL33_2	Bacteria	Bacteroidota	Bacteroides thetaiotaomicron CL15T12C11	QZU81056.1	Homo sapiens, GI tract
PL33_2	Bacteria	Bacteroidota	Bacteroides thetaiotaomicron DSM 2079	QMW85389.1	Homo sapiens, GI tract
PL33_2	Bacteria	Bacteroidota	Bacteroides thetaiotaomicron F9-2	BCA52293.1	Homo sapiens, GI tract
PL33_2	Bacteria	Bacteroidota	Bacteroides thetaiotaomicron FDAARGOS_935	QQA08833.1	Homo sapiens, GI tract
PL33_2	Bacteria	Bacteroidota	Bacteroides thetaiotaomicron VPI 5482	UML62273.1	Homo sapiens, GI tract
PL33_2	Bacteria	Bacteroidota	Bacteroides thetaiotaomicron VPI-2808B	UYU99472.1	Homo sapiens, GI tract
PL33_2	Bacteria	Bacteroidota	Bacteroides thetaiotaomicron VPI-3164	UYU93935.1	Homo sapiens, GI tract
PL33_2	Bacteria	Bacteroidota	Bacteroides thetaiotaomicron VPI-3443	UYU89992.1	Homo sapiens, GI tract
PL33_2	Bacteria	Bacteroidota	Bacteroides thetaiotaomicron VPI-5482	AAO78069.1	Homo sapiens, GI tract
PL33_2	Bacteria	Bacteroidota	Bacteroides thetaiotaomicron VPI-5482A	UYU86027.1	Homo sapiens, GI tract
PL33_2	Bacteria	Bacteroidota	Bacteroides thetaiotaomicron VPI-BT7853	UYU82798.1	Homo sapiens, GI tract
PL33_2	Bacteria	Bacteroidota	Bacteroides thetaiotaomicron VPI-BT8702	UYU75968.1	Homo sapiens, GI tract
PL33_2	Bacteria	Bacteroidota	Bacteroides thetaiotaomicron VPI-BTDOT2	UYU73676.1	Homo sapiens, GI tract
PL33_2	Bacteria	Bacteroidota	Bacteroides thetaiotaomicron WAL8669	UYU65177.1	Homo sapiens, GI tract
PL33_2	Bacteria	Bacteroidota	Bacteroides thetaiotaomicron WAL8713	UYU62066.1	Homo sapiens, GI tract
PL33_2	Bacteria	Bacteroidota	Coprobacter secundus subsp. similis 2CBH44	BCI61708.1	Homo sapiens, Faeces
PL33_2	Bacteria	Bacteroidota	Coprobacter secundus subsp. similis 2CBH44	BCI62565.1	Homo sapiens, Faeces
PL33_2	Bacteria	Bacillota	Enterococcus casseliflavus EC-369	AYJ43821.1	Homo sapiens, Bile
PL33_2	Bacteria	Bacillota	Enterococcus casseliflavus EC291	QGN28417.1	Homo sapiens, Blood
PL33_2	Bacteria	Bacillota	Enterococcus mundtii Pe103	QCJ55985.1	Korean adult feces
PL33_2	Bacteria	Bacillota	Enterococcus mundtii Pe161	AZP92506.1	Korean adult feces
PL33_2	Bacteria	Bacillota	Lachnospiraceae bacterium CE91-St56	BDF47636.1	Homo sapiens, Faeces
PL33_2	Bacteria	Bacillota	Lachnospiraceae bacterium CE91-St56	BDF44060.1	Homo sapiens, Faeces
PL33_2	Bacteria	Bacillota	Metabacillus sp. B2-18	UGB32028.1	human skin swab, South Korea
PL33_2	Bacteria	Bacillota	Paenibacillus glucanolyticus W10507	AVV54925.1	Human oral cavity
PL33_2	Bacteria	Bacillota	Paenibacillus mucilaginosus PM12	WDM28448.1	Homo sapiens
PL33_2	Bacteria	Bacillota	Paenibacillus odorifer CBA7130	AWV32349.1	Homo sapiens, Faeces
PL33_2	Bacteria	Bacillota	Paenibacillus polymyxa ZJ-9	UMR37804.1	Homo sapiens
PL33_2	Bacteria	Bacillota	Paenibacillus sp. oral taxon 786 str. D14	EES71610.1	Homo sapiens
PL33_2	Bacteria	Bacillota	Paenibacillus urinalis 2022CK-00829	WDI02692.1	Homo sapiens, Blood
PL33_2	Bacteria	Bacillota	Paenibacillus urinalis 2022CK-00830	WDH82948.1	Homo sapiens, Blood
PL33_2	Bacteria	Bacillota	Paenibacillus urinalis 2022CK-00833	WDH98998.1	Homo sapiens, Blood
PL33_2	Bacteria	Bacteroidota	Parabacteroides chongii YMC B3181	WFE85438.1	Homo sapiens, Colon Perforation
PL33_2	Bacteria	Bacillota	Saccharibacillus brassicae ATSA2	QDH23112.1	Homo sapiens

## Sheet: PL33_2 land animal associated
	Kingdom	Phylum	Species	Accession no.	Environment/Isolation source
PL33_2	Bacteria	Bacillota	Blautia argi KCTC 15426	AWY99291.1	Dog feacal matter
PL33_2	Bacteria	Spirochaetota	Breznakiella homolactica RmG30	QQO10847.1	Rhyparobia maderae, Beetle
PL33_2	Bacteria	Bacillota	Clostridium estertheticum CF002	WAG57178.1	bovine feces
PL33_2	Bacteria	Bacillota	Clostridium estertheticum CF003	WAG66504.1	bovine feces
PL33_2	Bacteria	Bacillota	Clostridium estertheticum CF009	WAG59418.1	bovine feces
PL33_2	Bacteria	Bacillota	Clostridium estertheticum CF016	WAG40903.1	bovine feces
PL33_2	Bacteria	Bacillota	Clostridium estertheticum CM034	WAG46702.1	Horse meat
PL33_2	Bacteria	Bacillota	Enterococcus casseliflavus CQFYY22-063	WBY92563.1	Agriculture, Faeces, China
PL33_2	Bacteria	Bacillota	Enterococcus casseliflavus ECB140	UOO46065.1	Bombyx mori (moth), gut
PL33_2	Bacteria	Bacillota	Enterococcus faecium isolate EFE10021	CUX98385.1	Bovine Faeces
PL33_2	Bacteria	Bacillota	Enterococcus innesii DB-1	BDG68762.1	citrus fruit food product, Japan
PL33_2	Bacteria	Bacillota	Enterococcus mundtii P6	UBM06143.1	Milk, China
PL33_2	Bacteria	Bacillota	Enterococcus mundtii QU 25 QU25	BAO06574.1	a non-dairy bacterial strain of ovine faecal origin
PL33_2	Bacteria	Bacillota	Enterococcus sp. CR-Ec1	AUJ84390.1	Galleria mellonella, Moth
PL33_2	Bacteria	Bacillota	Jeotgalibaca ciconiae H21T32	AZP03519.1	Ciconia boyciana (oriental stork), Faeces
PL33_2	Bacteria	Bacillota	Melissococcus plutonius ATCC 35311	BAK20881.1	isolated from honey bee larvae
PL33_2	Bacteria	Bacillota	Melissococcus plutonius DAT1033	BBP08017.1	isolated from honey bee larvae
PL33_2	Bacteria	Bacillota	Melissococcus plutonius DAT561	BBC61587.1	isolated from honey bee larvae
PL33_2	Bacteria	Bacillota	Melissococcus plutonius DAT561	BAL62704.1	isolated from honey bee larvae
PL33_2	Bacteria	Bacillota	Melissococcus plutonius DAT585	BBD14766.1	isolated from honey bee larvae
PL33_2	Bacteria	Bacillota	Melissococcus plutonius DAT606	BBD17461.1	isolated from honey bee larvae
PL33_2	Bacteria	Bacillota	Melissococcus plutonius S1	AIM24546.1	isolated from honey bee larvae
PL33_2	Bacteria	Verrucomicrobiota	Opitutaceae bacterium TAV1	EIP98854.1	a symbiont of the wood-feeding termite Reticulitermes flavipes
PL33_2	Bacteria	Verrucomicrobiota	Opitutaceae bacterium TAV1	EIP99792.1	a symbiont of the wood-feeding termite Reticulitermes flavipes
PL33_2	Bacteria	Verrucomicrobiota	Opitutaceae bacterium TAV1	EIQ00947.1	a symbiont of the wood-feeding termite Reticulitermes flavipes
PL33_2	Bacteria	Verrucomicrobiota	Opitutaceae bacterium TAV1	EIP99799.1	a symbiont of the wood-feeding termite Reticulitermes flavipes
PL33_2	Bacteria	Verrucomicrobiota	Opitutaceae bacterium TAV1	EIP98570.1	a symbiont of the wood-feeding termite Reticulitermes flavipes
PL33_2	Bacteria	Verrucomicrobiota	Opitutaceae bacterium TAV1	EIP98219.1	a symbiont of the wood-feeding termite Reticulitermes flavipes
PL33_2	Bacteria	Verrucomicrobiota	Opitutaceae bacterium TAV5	AHF90263.1	isolated from the wood-feeding termite hindgut
PL33_2	Bacteria	Verrucomicrobiota	Opitutaceae bacterium TAV5	AHF90672.1	isolated from the wood-feeding termite hindgut	Gellan gum
PL33_2	Bacteria	Verrucomicrobiota	Opitutaceae bacterium TAV5	AHF90404.1	isolated from the wood-feeding termite hindgut
PL33_2	Bacteria	Verrucomicrobiota	Opitutaceae bacterium TAV5	AHF90411.1	isolated from the wood-feeding termite hindgut	Chondroitin sulfate
PL33_2	Bacteria	Verrucomicrobiota	Opitutaceae bacterium TAV5	AHF91451.1	isolated from the wood-feeding termite hindgut
PL33_2	Bacteria	Verrucomicrobiota	Opitutaceae bacterium TAV5	AHF90704.1	isolated from the wood-feeding termite hindgut
PL33_2	Bacteria	Verrucomicrobiota	Opitutaceae bacterium TAV5	AHF89716.1	isolated from the wood-feeding termite hindgut
PL33_2	Bacteria	Verrucomicrobiota	Opitutaceae bacterium TAV5	AHF90976.1	isolated from the wood-feeding termite hindgut
PL33_2	Bacteria	Bacillota	Paenibacillus bovis BD3526	ANF97516.1	yak milk
PL33_2	Bacteria	Bacillota	Paenibacillus polymyxa 2020	QPK60571.1	wasp honeycombs, Russia
PL33_2	Bacteria	Bacillota	Paenibacillus protaetiae FW100M-2	QAY68007.1	Protaetia brevitarsis seulensis larva (Insect)
PL33_2	Bacteria	Bacillota	Paenibacillus sp. FSL H7-0357	AIQ19448.1	Pasteurized 2% milk
PL33_2	Bacteria	Bacillota	Paenibacillus sp. FSL H7-0357	AIQ19729.1	Pasteurized 2% milk
PL33_2	Bacteria	Bacillota	Paenibacillus sp. FSL H7-0737	AIQ23275.1	Pasteurized 2% milk
PL33_2	Bacteria	Bacillota	Paenibacillus sp. FSL P4-0081	AIQ31214.1	heat treated raw milk
PL33_2	Bacteria	Bacillota	Paenibacillus sp. FSL R5-0345	AIQ35129.1	Pasteurized 2% milk
PL33_2	Bacteria	Bacillota	Paenibacillus sp. FSL R5-0912	AIQ42741.1	Pasteurized 2% milk
PL33_2	Bacteria	Bacillota	Paenibacillus sp. FSL R7-0273	AIQ48533.1	Pasteurized 2% milk
PL33_2	Bacteria	Bacillota	Paenibacillus sp. FSL R7-0331	AIQ54020.1	Pasteurized 2% milk

## Sheet: PL33_2 aquatic environment
	Kingdom	Phylum	Species	Accession no.	Environment/Isolation source
PL33_2	Bacteria	Actinomycetota	Actinoalloteichus sp. AHMU CJ021	AUS81420.1	marine sediment, east China sea
PL33_2	Bacteria	Bacteroidota	Cellulophaga baltica 18	AIZ43603.1	Seawater, Denmark
PL33_2	Bacteria	Bacteroidota	Cellulophaga baltica 4	WFO15941.1	Seawater, Denmark
PL33_2	Bacteria	Bacteroidota	Cellulophaga baltica NN016038	AIY11744.1	surface of Fucus serratus, Algae
PL33_2	Bacteria	Bacteroidota	Cellulophaga sp. HaHaR_3_176	QWX84985.1	surface seawater, North sea
PL33_2	Bacteria	Bacteroidota	Cellulophaga sp. HaHa_2_1	QXP53886.1	surface seawater, North sea
PL33_2	Bacteria	Bacteroidota	Cellulophaga sp. HaHa_2_95	QXP57529.1	surface seawater, North sea
PL33_2	Bacteria	Pseudomonadota	Curvibacter putative symbiont of Hydra magnipapillata	CBA26370.1	symbiont of Hydra magnipapillata, fresh water polyp
PL33_2	Bacteria	Pseudomonadota	Curvibacter sp. AEP1-3	ARV17533.1	Hydra vulgaris AEP, fresh water polyp, Germany
PL33_2	Bacteria	Cyanobacteriota	Cyanobium sp. NS01	QNI71244.1	marine environment, North sea
PL33_2	Bacteria	Pseudomonadota	Devosia neptuniae A18/4-1	UXN68296.1	Vicia costata, Root nodule, Russia
PL33_2	Bacteria	Pseudomonadota	Devosia oryziradicis G19	QQR37281.1	Plant, South Korea
PL33_2	Bacteria	Pseudomonadota	Devosia salina SCS-3	QYO77319.1	deep-sea sediment, China
PL33_2	Bacteria	Pseudomonadota	Devosia sp. J2-20	WDQ99561.1	Marine Algae, South Korea
PL33_2	Bacteria	Bacteroidota	Echinicola strongylocentroti MEBiC08714	AWW32793.1	Sea urchin
PL33_2	Bacteria	Bacteroidota	Formosa agariphila KMM 3901	CDF78745.1	isolate from the green alga Acrosiphonia sonderi. F. agariphila
PL33_2	Bacteria	Bacteroidota	Formosa sediminum PS13	QDO94285.1	marine sediment, South Korea
PL33_2	Bacteria	Verrucomicrobiota	Lacunisphaera limnophila IG16b	AOS44337.1	limnic surface water, Germany
PL33_2	Bacteria	Bacteroidota	Maribacter forsetii	WP_209435194.1	isolated from North Sea water	No activity
PL33_2	Bacteria	Bacteroidota	Maribacter sp. 1_2014MBL_MicDiv	APA63229.1	Seaweed, Ocean, USA
PL33_2	Bacteria	Bacteroidota	Maribacter sp. MAR_2009_60	SDS06077.1	North sea, Denmark
PL33_2	Bacteria	Verrucomicrobiota	Opitutaceae bacterium LMO-M01	WED63768.1	deep sea sediment
PL33_2	Bacteria	Bacillota	Paenibacillus donghaensis KCTC 13049	ASA26402.1	sea sediment, South Korea
PL33_2	Bacteria	Bacillota	Paenibacillus sp. 19GGS1-52	ULO09239.1	reservoir sediment, South Korea
PL33_2	Bacteria	Bacillota	Paenibacillus sp. B01	QGG57147.1	seawater, China
PL33_2	Bacteria	Bacillota	Paenibacillus sp. BR1-192	WFB59537.1	kukup sand beach
PL33_2	Bacteria	Bacillota	Paenibacillus sp. C31	WIV19479.1	Plant, wetland, China
PL33_2	Bacteria	Bacillota	Paenibacillus sp. CAA11	AWB43315.1	tidal flat sediments, South Korea
PL33_2	Bacteria	Bacillota	Paenibacillus sp. Cedars	AWP29512.1	Alkaline pool submerged anode electrode
PL33_2	Bacteria	Bacillota	Paenibacillus sp. IHB B 3084	ALP38910.1	lake sediment
PL33_2	Bacteria	Bacillota	Paenibacillus sp. PK4536	WIM38847.1	lake biome, Shore line
PL33_2	Bacteria	Bacillota	Paenibacillus sp. Y412MC10	ACX63261.1	isolated from Obsidian Hot Spring, Yellowstone National Park, Montana, USA
PL33_2	Bacteria	Bacillota	Paenibacillus sp. YPD9-1	UJF34362.1	Hexagrammos agrammus, Fish
PL33_2	Bacteria	Bacillota	Paenibacillus sp. YPD9-1	UJF36251.1	Hexagrammos agrammus, Fish
PL33_2	Bacteria	Planctomycetota	Planctomycetales bacterium ZRK34	QNN24299.1	cold seep, Ocean floor, China
PL33_2	Bacteria	Planctomycetota	Planctomycetes bacterium MalM25	QDT68999.1	beach, mediterranean sea
PL33_2	Bacteria	Bacteroidota	Polaribacter undariae KCTC 42175	UWD32184.1	Leachate from a brown alga reservoir, South Korea: South Sea
PL33_2	Bacteria	Bacteroidota	Reichenbachiella sp. BKB1-1	UXP32608.1	Surface mud, South Korea: Kanunke Beach Bigeum
PL33_2	Bacteria	Pseudomonadota	Rhodoferax aquaticus Gr-4	QDL54278.1	freshwater
PL33_2	Bacteria	Verrucomicrobiota	Ruficoccus sp. ZRK36	QYY34507.1	deep sea cold seep
PL33_2	Bacteria	Verrucomicrobiota	Ruficoccus sp. ZRK36	QYY34416.1	deep sea cold seep
PL33_2	Bacteria	Verrucomicrobiota	Ruficoccus sp. ZRK36	QYY34314.1	deep sea cold seep
PL33_2	Bacteria	Verrucomicrobiota	Ruficoccus sp. ZRK36	QYY37451.1	deep sea cold seep
PL33_2	Bacteria	Verrucomicrobiota	Ruficoccus sp. ZRK36	QYY36766.1	deep sea cold seep
PL33_2	Eukaryota	Stramenopiles	Saprolegnia diclina VS20	EQC39388.1	Salmo salar eggs, Salmon
PL33_2	Eukaryota	Stramenopiles	Saprolegnia parasitica CBS 223.65	KDO35462.1	oomycete Saprolegnia parasitica is a pathogen of fish, especially affecting catfish, salmon, and trout species.
PL33_2	Bacteria	Actinomycetota	Streptomyces sp. NA03103	QKW60148.1	marine sediment, China
PL33_2	Bacteria	Actinomycetota	Streptomyces sp. V17-9	QUW94776.1	seagrass, Vietnam
PL33_2	Bacteria	Planctomycetota	Thermogutta terrifontis R1	ASV73410.1	terrestrial hot spring, Russia
PL33_2	Bacteria	Verrucomicrobiota	Verrucomicrobia bacterium IMCC26134	AKC84120.1	freshwater lake, South Korea
PL33_2	Bacteria	Verrucomicrobiota	Verrucomicrobium sp. GAS474	SDT88612.1	USA: Harvard Forest, Massachusetts
PL33_2	Bacteria	Verrucomicrobiota	Verrucomicrobium sp. GAS474	SDT88699.1	USA: Harvard Forest, Massachusetts
PL33_2	Bacteria	Verrucomicrobiota	Verrucomicrobium sp. GAS474	SDU18030.1	USA: Harvard Forest, Massachusetts
PL33_2	Bacteria	Bacillota	Virgibacillus natechei DSM 25609	UZD12412.1	Saline lake, Algeria
PL33_2	Bacteria	Bacteroidota	Wenyingzhuangia fucanilytica CZ1127	ANW97412.1	coastal sea water, Chian

## Sheet: PL33_2 Terrestrial environment
	Kingdom	Phylum	Species	Accession no.	Environment/Isolation source
PL33_2	Bacteria	Bacillota	Alkalihalobacillus clausii 088AE	QNM42517.1	Soil
PL33_2	Bacteria	Bacillota	Alkalihalobacillus clausii DSM 8716	AST96161.1	garden soil, Denmark
PL33_2	Bacteria	Bacillota	Anaerocolumna cellulosilytica SN021	BCJ95928.1	Decomposing plant matter
PL33_2	Bacteria	Bacillota	Anaerocolumna sp. CTTW	BCJ98366.1	isolated from an anoxic soil
PL33_2	Bacteria	Bacillota	Anaerocolumna sp. CTTW	BCK00064.1	isolated from an anoxic soil
PL33_2	Bacteria	Bacillota	Bacillus sp. FJAT-42376	AZB43752.1	Soil, China
PL33_2	Bacteria	Bacillota	Bacillus sp. Y1	AYA75946.1	Yichu borehole sediment sample
PL33_2	Bacteria	Actinomycetota	Catellatospora sp. IY07-71	BCJ73728.1	Soil of a pineapple field
PL33_2	Bacteria	Actinomycetota	Catenulispora acidiphila DSM 44928	ACU69086.1	Forest soil from Gerenzano Italy
PL33_2	Bacteria	Pseudomonadota	Chelativorans sp. AA-79	WEX10119.1	petroleum contaminated soil, China
PL33_2	Bacteria	Bacillota	Clostridium cellulovorans 743B	ADL51264.1	Soil
PL33_2	Bacteria	Pseudomonadota	Devosia sp. RR2S18	WIJ23881.1	rhizosphere soil, China
PL33_2	Bacteria	Pseudomonadota	Devosia sp. SL43	UJW87194.1	Amphicarpaea bracteata, root nodule
PL33_2	Bacteria	Bacillota	Enterococcus casseliflavus ASE2	WEI91911.1	Soil, USA
PL33_2	Bacteria	Bacillota	Enterococcus casseliflavus ASE4	WEL47032.1	Soil, USA
PL33_2	Bacteria	Bacillota	Enterococcus mundtii 15-1A	BBM15850.1	Farm, leaf of Brassica rapa L. subsp. Nipposinica
PL33_2	Bacteria	Bacillota	Enterococcus mundtii DSM 4838	AUB52270.1	Soil, Germany
PL33_2	Bacteria	Bacillota	Enterococcus thailandicus a523	ASZ07363.1	city waste water
PL33_2	Bacteria	Actinomycetota	Glycomyces sp. TRM65418	QZD56470.1	Soil, Plant rhizosphere, China
PL33_2	Bacteria	Bacillota	Gracilibacillus salitolerans SCU50	QGH33906.1	saline soil, China
PL33_2	Bacteria	Bacillota	Gracilibacillus sp. SSPM10-3	UOQ85057.1	Saltern: a building or place where salt is made by boiling or evaporation : saltworks
PL33_2	Bacteria	Bacillota	Gracilibacillus sp. SSWR10-1	UOQ48423.1	Saltern: a building or place where salt is made by boiling or evaporation : saltworks
PL33_2	Bacteria	Pseudomonadota	Gynuella sunshinyii YC6258	AJQ97971.1	isolated from the rhizosphere of a halophyte (Carex scabrifolia Steud.)
PL33_2	Archaea	Euryarchaeota	Haloterrigena salifodinae BOL5-1	QRV17653.1	Salt Mine, Bolivia
PL33_2	Archaea	Euryarchaeota	Haloterrigena turkmenica DSM 5511	ADB62727.1	Salt soil crust, Turkmenistan
PL33_2	Bacteria	Bacillota	Jeotgalibaca sp. MA1X17-3	UJF15695.1	Antarctica sediment
PL33_2	Bacteria	Bacillota	Jeotgalibaca sp. MA1X17-3	UJF15696.1	Antarctica sediment
PL33_2	Bacteria	Kiritimatiellota	Kiritimatiella glycovorans L21-Fru-AB	AKJ64649.1	hypersaline microbial mat, Marine
PL33_2	Bacteria	Bacillota	Lederbergia lenta NCTC4824	SQI62159.1	soil
PL33_2	Bacteria	Bacillota	Marinilactibacillus sp. 15R	API89715.1	Coal Bed, Japan
PL33_2	Bacteria	Bacillota	Metabacillus endolithicus KCTC 33579	UPG62703.1	pebbles collected from Pingleshwar beach, India
PL33_2	Bacteria	Bacillota	Metabacillus litoralis NCTR108	UHA59950.1	commercial tattoo ink, USA
PL33_2	Bacteria	Bacillota	Metabacillus sp. KUDC1714	QNF26766.1	Soil, South Korea
PL33_2	Bacteria	Actinomycetota	Microbacterium sp. M28	UYO97004.1	subsoil obtained from decaying wheat straw
PL33_2	Bacteria	Bacteroidota	Mucilaginibacter paludis DSM 18603	EHQ29331.1	Rice paddies, sample collected from 10-20 cm below the surface of the the acidic Sphagnum peat bog
PL33_2	Bacteria	Bacillota	Neobacillus drentensis JC05	ULT57493.1	Soil, Cucumis sativus, South Korea
PL33_2	Bacteria	Bacillota	Neobacillus sp. DY30	WHY01224.1	rhizosphere soil
PL33_2	Bacteria	Bacillota	Neobacillus sp. YX16	WHZ03674.1	rhizosphere soil, China
PL33_2	Bacteria	Bacteroidota	Niabella ginsenosidivorans BS26	ANH81682.1	compost, South Korea
PL33_2	Bacteria	Bacillota	Niallia circulans GN03	QJX61657.1	isolation sourc purple rhizosphere soil the cabbage Brassica campestris L. ssp. chinensis Makino
PL33_2	Bacteria	Bacillota	Niallia circulans PK3_109	AYV65762.1	Desert, Plant root
PL33_2	Bacteria	Bacillota	Niallia circulans PK3_138	AYV71428.1	Desert, Plant root
PL33_2	Bacteria	Bacillota	Niallia circulans PK3_15	UQZ73793.1	Desert, Plant root
PL33_2	Bacteria	Pseudomonadota	Nitratireductor thuwali	UUP16625.1	Sediment, tidal mangrove
PL33_2	Bacteria	Actinomycetota	Nonomuraea gerenzanensis	SBO96354.1	Soil, India
PL33_2	Bacteria	Actinomycetota	Nonomuraea gerenzanensis L70	UBU18515.1	Soil, China
PL33_2	Bacteria	Actinomycetota	Nonomuraea nitratireducens WYY166	QFY11896.1	soil, rhizosphere of Suaeda australis Moq., mangrove forest
PL33_2	Bacteria	Actinomycetota	Nonomuraea sp. ATCC 55076	AQZ62906.1	Soil, India
PL33_2	Bacteria	Bacillota	Paenibacillus amylolyticus Sample9_7	WFR63427.1	peat soil samples, Malaysia
PL33_2	Bacteria	Bacillota	Paenibacillus amylolyticus Sample9_7	WFR63428.1	peat soil samples, Malaysia
PL33_2	Bacteria	Bacillota	Paenibacillus amylolyticus SQR-21	WFA83813.1	Triticum turgidum, Wheat
PL33_2	Bacteria	Bacillota	Paenibacillus barcinonensis KACC11450	QKS58120.1	Soil, South Korea
PL33_2	Bacteria	Bacillota	Paenibacillus borealis DSM 13188	AIQ59974.1	Norway spruce forest humus
PL33_2	Bacteria	Bacillota	Paenibacillus cellulosilyticus KACC 14175	QKS44548.1	Soil, South Korea
PL33_2	Bacteria	Bacillota	Paenibacillus crassostreae LPB0068	AOZ93188.1	Crassostrea gigas, Japanese oyster
PL33_2	Bacteria	Bacillota	Paenibacillus glucanolyticus 5162	ANA81003.1	Soil
PL33_2	Bacteria	Bacillota	Paenibacillus graminis DSM 15220	AIQ67567.1	Maize rhizosphere soil
PL33_2	Bacteria	Bacillota	Paenibacillus ihbetae IHBB 9852	ANY72916.1	India: Surajtal Lake at Lahaul Valley, Himachal Pradesh
PL33_2	Bacteria	Bacillota	Paenibacillus konkukensis SK3146	UQZ81464.1	fermented feed, South Korea
PL33_2	Bacteria	Bacillota	Paenibacillus konkukensis SK3146	UQZ81185.1	fermented feed, South Korea
PL33_2	Bacteria	Bacillota	Paenibacillus kribbensis AM49	ASR47766.1	Soil, South Korea
PL33_2	Bacteria	Bacillota	Paenibacillus kyungheensis KACC 18744	WCT54400.1	Magnolia flower, South Korea
PL33_2	Bacteria	Bacillota	Paenibacillus lautus E7593-69	AYB46311.1	Tattoo ink, USA
PL33_2	Bacteria	Bacillota	Paenibacillus lentus DSM 25539	AZK48829.1	mixed soil sample
PL33_2	Bacteria	Bacillota	Paenibacillus lycopersici 12200R-189	QHT62232.1	rhizosphere of tomato plants
PL33_2	Bacteria	Bacillota	Paenibacillus macerans I6	UMV48851.1	Compost production center
PL33_2	Bacteria	Bacillota	Paenibacillus marchantiae BMpBG1	WDQ34001.1	Germany: botanical garden Osnabrueck
PL33_2	Bacteria	Bacillota	Paenibacillus mucilaginosus 3016	AFC27739.1	rhizosphere soil
PL33_2	Bacteria	Bacillota	Paenibacillus mucilaginosus K02	AFH59895.1	Soil
PL33_2	Bacteria	Bacillota	Paenibacillus mucilaginosus KN-18	WFA16616.1	Plant, China
PL33_2	Bacteria	Bacillota	Paenibacillus mucilaginosus KNP414	AEI39482.1	Soil
PL33_2	Bacteria	Bacillota	Paenibacillus odorifer DSM 15391	AIQ72994.1	Soil from wheat roots
PL33_2	Bacteria	Bacillota	Paenibacillus pabuli E1	UPK44322.1	surface soil, China
PL33_2	Bacteria	Bacillota	Paenibacillus peoriae HS311	ALA44820.1	Soil, South Korea
PL33_2	Bacteria	Bacillota	Paenibacillus peoriae ZBSF16	UMY56932.1	Wheat root, China
PL33_2	Bacteria	Bacillota	Paenibacillus peoriae ZF390	QNR69454.1	Soil, China
PL33_2	Bacteria	Bacillota	Paenibacillus polymyxa ACCC03434	WHX37947.1	Soil, China
PL33_2	Bacteria	Bacillota	Paenibacillus polymyxa ATCC 15970	APQ62108.1	Soil, Belgium
PL33_2	Bacteria	Bacillota	Paenibacillus polymyxa ATCC 842	UOD83809.1	Soil, China
PL33_2	Bacteria	Bacillota	Paenibacillus polymyxa ATCC 842	UOD83809.1	Soil, China
PL33_2	Bacteria	Bacillota	Paenibacillus polymyxa C12	UNL96700.1	Soil, China
PL33_2	Bacteria	Bacillota	Paenibacillus polymyxa CF05	AIY11322.1	Plant, Mountain, Forest
PL33_2	Bacteria	Bacillota	Paenibacillus polymyxa CJX518	QOH61841.1	Soil, China
PL33_2	Bacteria	Bacillota	Paenibacillus polymyxa CR1	AHC19798.1	rhizosphere soil
PL33_2	Bacteria	Bacillota	Paenibacillus polymyxa E681	ADM69935.2	isolated from the roots of winter barley
PL33_2	Bacteria	Bacillota	Paenibacillus polymyxa EB4 G3	UBS89257.1	Gynura procumbens, Plant, South Korea
PL33_2	Bacteria	Bacillota	Paenibacillus polymyxa HY96-2	AUS26406.1	the tomato root in Nanchang, China
PL33_2	Bacteria	Bacillota	Paenibacillus polymyxa J	AOK92562.1	endogenous bacteria of Chili
PL33_2	Bacteria	Bacillota	Paenibacillus polymyxa K 1.14	URJ62372.1	Rizosphere soil sample
PL33_2	Bacteria	Bacillota	Paenibacillus polymyxa KN-03	WEK64942.1	Plant, China
PL33_2	Bacteria	Bacillota	Paenibacillus polymyxa M1	CCC85044.1	plant growth-promoting rhizobacterium
PL33_2	Bacteria	Bacillota	Paenibacillus polymyxa MEZ6	UQQ37380.1	Soil, China
PL33_2	Bacteria	Bacillota	Paenibacillus polymyxa O 1.27	WEC94912.1	Rizosphere soil sample, Russia
PL33_2	Bacteria	Bacillota	Paenibacillus polymyxa O 2.11	URJ69860.1	Rizosphere soil sample, Russia
PL33_2	Bacteria	Bacillota	Paenibacillus polymyxa P3	WCM63437.1	Soil, China
PL33_2	Bacteria	Bacillota	Paenibacillus polymyxa R 3.13	WDZ57134.1	Rizosphere soil sample, Russia
PL33_2	Bacteria	Bacillota	Paenibacillus polymyxa R 4.24	WGV33444.1	Rizosphere soil sample, Russia
PL33_2	Bacteria	Bacillota	Paenibacillus polymyxa R 4.5	WDZ59826.1	Rizosphere soil sample, Russia
PL33_2	Bacteria	Bacillota	Paenibacillus polymyxa R 5.31	URJ45738.1	Rizosphere soil sample, Russia
PL33_2	Bacteria	Bacillota	Paenibacillus polymyxa R 5.31	URJ45738.3	Rizosphere soil sample, Russia
PL33_2	Bacteria	Bacillota	Paenibacillus polymyxa R 6.14	WDZ62103.1	Rizosphere soil sample, Russia
PL33_2	Bacteria	Bacillota	Paenibacillus polymyxa Sb3-1	AJE49784.1	agricultural soil, Desert
PL33_2	Bacteria	Bacillota	Paenibacillus polymyxa SC2	ADO56310.2	isolated from the rhizosphere soil of pepper (Capsicum annuum L.)
PL33_2	Bacteria	Bacillota	Paenibacillus polymyxa SF05	WDM24044.1	Maize, China
PL33_2	Bacteria	Bacillota	Paenibacillus polymyxa SQR-21 SQR21	AHM65835.1	plant growth-promoting rhizobacteria
PL33_2	Bacteria	Bacillota	Paenibacillus polymyxa YC0136	APB73399.1	rhizosphere of tobacco
PL33_2	Bacteria	Bacillota	Paenibacillus polymyxa YC0573	APB78419.1	rhizosphere of tobacco
PL33_2	Bacteria	Bacillota	Paenibacillus polymyxa ZF129	QDA29487.1	Potato rhizosphere soil
PL33_2	Bacteria	Bacillota	Paenibacillus polymyxa ZF197	QDY82398.1	Soil, China
PL33_2	Bacteria	Bacillota	Paenibacillus rhizovicinus 14171R-81	QHW33984.1	rhizosphere soil of tomato plants
PL33_2	Bacteria	Bacillota	Paenibacillus riograndensis SBR5	CQR53997.1	Soil, Wheat field
PL33_2	Bacteria	Bacillota	Paenibacillus sonchi LMG 24727	QQZ63874.1	Soil, South Korea
PL33_2	Bacteria	Bacillota	Paenibacillus sp. 32O-W	ALS30020.1	soil, USA
PL33_2	Bacteria	Bacillota	Paenibacillus sp. Aloe-11	EHS57767.1	Aloe vera var. chinensis
PL33_2	Bacteria	Bacillota	Paenibacillus sp. BIHB 4019 BIHB4019	ANY67548.1	tea rhizoplane, India
PL33_2	Bacteria	Bacillota	Paenibacillus sp. DR312	QZN77446.1	Rhizosphere of Soybean
PL33_2	Bacteria	Bacillota	Paenibacillus sp. E222	QLG37313.1	Epichloe, Epichloë is a genus of ascomycete fungi forming an endophytic symbiosis with grasses
PL33_2	Bacteria	Bacillota	Paenibacillus sp. G2S3	WHY21420.1	pine forrest soil between two spruce trees
PL33_2	Bacteria	Bacillota	Paenibacillus sp. H1-7	ULL15895.1	sandy soil, China
PL33_2	Bacteria	Bacillota	Paenibacillus sp. H1-7	ULL16140.1	sandy soil, China
PL33_2	Bacteria	Bacillota	Paenibacillus sp. HWE-109	UKS25886.1	Soil, South Korea
PL33_2	Bacteria	Bacillota	Paenibacillus sp. JDR-2	ACT02668.1	isolated from fresh-cut disks (diameter, 5 cm; thickness, 2 to 4 mm) of sweet gum stem wood (Liquidambar styraciflua) incubated about 1 in. below the soil surface in a sweet gum stand for approximately 3 weeks
PL33_2	Bacteria	Bacillota	Paenibacillus sp. JNUCC-31	QOS76467.1	Soil, South Korea
PL33_2	Bacteria	Bacillota	Paenibacillus sp. JNUCC-32	QOT08528.1	Soil, Baengnokdam Summit Crater Area, Mt. Halla
PL33_2	Bacteria	Bacillota	Paenibacillus sp. KACC 21273	WDF52473.1	Flower of Forsythia koreana
PL33_2	Bacteria	Bacillota	Paenibacillus sp. lzh-N1	AUO09044.1	Soil, China
PL33_2	Bacteria	Bacillota	Paenibacillus sp. M-152	AZH29285.1	Mud sample, India
PL33_2	Bacteria	Bacillota	Paenibacillus sp. OVF10	UOK64014.1	Origanum vulgare spp. vulgare, Plant
PL33_2	Bacteria	Bacillota	Paenibacillus sp. PK1-4R	WJM08727.1	rhizosphere
PL33_2	Bacteria	Bacillota	Paenibacillus sp. PK3_47	UQZ32710.1	Desert, Plant root
PL33_2	Bacteria	Bacillota	Paenibacillus sp. PSB04	UYO07548.1	Danum Valley Rainforest Soil
PL33_2	Bacteria	Bacillota	Paenibacillus sp. S02	QYK67098.1	perennial ryegrass microbiome
PL33_2	Bacteria	Bacillota	Paenibacillus sp. S25	QYK61908.1	perennial ryegrass microbiome
PL33_2	Bacteria	Bacillota	Paenibacillus sp. sptzw28	QYR22889.1	desert
PL33_2	Bacteria	Bacillota	Paenibacillus terrae HPL-003	AET60610.1	isolated from soil found in forest residue
PL33_2	Bacteria	Bacillota	Paenibacillus tianjinensis TB2019	QSF43766.1	Environment Monitoring (Air), China
PL33_2	Bacteria	Bacillota	Paenibacillus tianjinensis TB2019	QSF43326.1	Environment Monitoring (Air)
PL33_2	Bacteria	Bacillota	Paenibacillus tritici PH55-1	QUL53173.1	Soil, South Korea
PL33_2	Bacteria	Bacteroidota	Pedobacter heparinus DSM 2366	ACU06152.1	isolated from soil
PL33_2	Bacteria	Bacteroidota	Pedobacter heparinus DSM 2366	ACU04807.1	isolated from soil
PL33_2	Bacteria	Bacteroidota	Pedobacter mucosus Q8-18	UKT64947.1	soil, Svalbard
PL33_2	Bacteria	Bacteroidota	Polaribacter sejongensis KCTC 23670	AUC23595.1	Soil, Antartica
PL33_2	Bacteria	Bacillota	Schleiferilactobacillus harbinensis LH991	QFR63551.1	chinese traditional fermented vegetable Suan cai
PL33_2	Bacteria	Bacillota	Schleiferilactobacillus harbinensis M1	QFR21974.1	naturally fermented tofu whey
PL33_2	Bacteria	Bacillota	Schleiferilactobacillus harbinensis NSMJ42	QEU48107.1	Makgeolli (Korean traditional alcoholic beverage)
PL33_2	Bacteria	Actinomycetota	Stackebrandtia nassauensis DSM 44728	ADD41704.1	Soil sample from Nassau Bahamas
PL33_2	Bacteria	Actinomycetota	Streptomyces formicae 1H-GS9	UNM12122.1	Camponotus japonicus, Ant
PL33_2	Bacteria	Actinomycetota	Streptomyces sp. KPB2	AZM74642.1	Kiwifruit pollen
