# Supplementary material for: Bacterial polysaccharide lyase family 33: Specificity from an evolutionarily conserved binding tunnel
Source: Proc Natl Acad Sci U S A. 2025 Feb 11;122(7):e2421623122. doi: 10.1073/pnas.2421623122 (PMC11848413; doi:10.1073/pnas.2421623122)
Supplement: Supplementary file 4 — Dataset S03 (XLSX) [file pnas.2421623122.sd03.xlsx]

## Sheet: Sheet1
	Dp2 (50 uM)	Dp4 (50uM)	Dp6 (50uM)	Dp8 (50uM)	Dp10 (50uM)		Total WT dp2 after 72h)			Dilution factor for all samples and Stds was 1:100
	20.78	125.66	112.36	93	111		173
	17.25	93	62	58	94
	18.32	95	125	81	91
	18.7833	104.553	99.7867	77.3333	98.6667
Run 1 Area (Abs/min) HA strepoccocus equi 70-130 kDa							Run 1 concentrations uM						Ratio Dp2/(dp4,6,8,10)
Wt 10 mins	2.11	1.35	1.64	1.22	0.85		5.61668	0.645604	0.821753	0.788793	0.430743		2.0904
Wt 20 mins	4.36	2.68	2.67	2.4	1.79		11.606	1.28164	1.33785	1.55172	0.907095		2.28541
Y470A 60 mins	1.14	0.32	0.57	1.03	0.94		3.03461	0.153032	0.285609	0.665948	0.476351		1.91949
Y470A 120mins	4.92	1.64	2.7	5.01	4.35		13.0967	0.784289	1.35289	3.23922	2.20439		1.72762
Y470F 60 mins	1.38	0.35	0.91	1.45	1.25		3.67347	0.167379	0.455973	0.9375	0.633446		1.6741
Y470F 120mins	5.71	1.83	2.93	5.3	4.48		15.1996	0.875151	1.46813	3.42672	2.27027		1.89044
F475A 30 mins	1.64	0.19	0.49	0.81	0.76		4.36557	0.0908627	0.245524	0.523707	0.385135		3.50584
F475A 60 mins	7.7	0.83	1.58	3.08	2.24		20.4969	0.396927	0.791689	1.99138	1.13514		4.75001
F475W 240 mins	2.36	1.39	1.84	1.91	1.25		6.28217	0.664733	0.921967	1.23491	0.633446		1.81825
F475W 24h	8.21	5.29	5.63	6.41	4.57		21.8545	2.52981	2.82102	4.1444	2.31588		1.85033
Run 2 Area (Abs/min) HA strepoccocus equi 100 kDa							Run 2 concentrations uM
Wt 10 mins	1.39	0.942	0.76	0.67	0.56		3.70009	0.450488	0.380812	0.43319	0.283784		2.38982
Wt 20 mins	4.03	2.46	2.21	2.21	1.68		10.7276	1.17643	1.10736	1.42888	0.851351		2.35047
Y470A 60 mins	1.75	0.64	1.01	1.6	1.49		4.65839	0.306064	0.50608	1.03448	0.755068		1.79052
Y470A 120mins	6.25	2.04	3.63	5.89	4		16.6371	0.975579	1.81888	3.80819	2.02703		1.92789
Y470F 60 mins	1.64	0.55	0.87	1.4	1.32		4.36557	0.263024	0.43593	0.905172	0.668919		1.92058
Y470F 120mins	3.75	1.48	2.23	4.07	3.11		9.98225	0.707773	1.11738	2.63147	1.57601		1.65471
F475A 30 mins	2.04	0.21	0.37	0.62	0.66		5.43035	0.100427	0.185396	0.400862	0.334459		5.3179
F475A 60 mins	7.8	0.87	1.41	2.88	2		20.7631	0.416056	0.706507	1.86207	1.01351		5.19318
F475W 60 mins	1.87	1.06	1.24	1.59	1.15		4.97782	0.506918	0.621325	1.02802	0.58277		1.81736
F475W 120 mins	5.21	3.13	3.68	4.29	2.79		13.8687	1.49684	1.84393	2.77371	1.41385		1.8422
							Averages
Wt 10 mins							4.65839	0.548046	0.601283	0.610991	0.357264		2.19986
Wt 20 mins							11.1668	1.22904	1.22261	1.4903	0.879223		2.3162
Y470A 60 mins							3.8465	0.229548	0.395844	0.850216	0.615709		1.83927
Y470A 120mins							14.8669	0.879934	1.58588	3.52371	2.11571		1.83424
Y470F 60 mins							4.01952	0.215201	0.445951	0.921336	0.651182		1.79951
Y470F 120mins							12.591	0.791462	1.29276	3.02909	1.92314		1.78939
F475A 30 mins							4.89796	0.095645	0.21546	0.462284	0.359797		4.32229
F475A 60 mins							20.63	0.406491	0.749098	1.92672	1.07432		4.96314
F475W 60 mins							5.62999	0.585825	0.771646	1.13147	0.608108		1.81786
F475W 120 mins							17.8616	2.01333	2.33248	3.45905	1.86486		1.84717
							Std errors
Wt 10 mins							0.958297	0.0975579	0.22047	0.177802	0.0734797		0.149708
Wt 20 mins							0.43922	0.0526047	0.115246	0.0614224	0.0278716		0.0325285
Y470A 60 mins							0.81189	0.076516	0.110235	0.184267	0.139358		0.0644867
Y470A 120mins							1.77019	0.095645	0.232997	0.284483	0.0886824		0.100137
Y470F 60 mins							0.346051	0.0478225	0.0100214	0.0161638	0.0177365		0.123242
Y470F 120mins							2.6087	0.0836893	0.175374	0.397629	0.347128		0.117865
F475A 30 mins							0.532387	0.00478225	0.0300641	0.0614224	0.0253378		0.906031
F475A 60 mins							0.133095	0.0095645	0.0425909	0.0646552	0.0608108		0.221586
F475W 60 mins							0.652174	0.0789071	0.150321	0.103448	0.0253378		0.000443631
F475W 120 mins							3.9929	0.516483	0.488542	0.685345	0.451014		0.00406845
