# Supplementary material for: Bacterial polysaccharide lyase family 33: Specificity from an evolutionarily conserved binding tunnel
Source: Proc Natl Acad Sci U S A. 2025 Feb 11;122(7):e2421623122. doi: 10.1073/pnas.2421623122 (PMC11848413; doi:10.1073/pnas.2421623122)
Supplement: Supplementary file 5 — Dataset S04 (XLSX) [file pnas.2421623122.sd04.xlsx]

## Sheet: Sheet1
PDBe Fold	v2.59. (	src3)	2014-04-14	result fil	e.
		RESU	LT SUMMARY t
##	Q-score		P-score	Z-score	RMSD	Nalgn	Nsse	Ngaps	Seq-%	Nmd	Nres-Q	Nsse-Q	Nres-T	Nsse-T	Query Target
1	0.2538		0	9.781	2.97	486	21	40	0.1132	0	616	39	763	41	318_bt4410_xyzout_prosmart_refmac.pdb:B	PDB	3a0o:B
2	0.2442		0	7.651	2.927	455	19	30	0.1143	0	616	39	705	39	318_bt4410_xyzout_prosmart_refmac.pdb:B	PDB	4ok4:B
3	0.238		0	7.429	3.048	458	19	30	0.1157	0	616	39	704	39	318_bt4410_xyzout_prosmart_refmac.pdb:B	PDB	4ok4:A
4	0.2158		0	8.686	3.125	462	24	38	0.1104	0	616	39	770	47	318_bt4410_xyzout_prosmart_refmac.pdb:B	PDB	6jp4:C
5	0.2147		0	8.402	3.166	464	23	42	0.1121	0	616	39	770	46	318_bt4410_xyzout_prosmart_refmac.pdb:B	PDB	6jp4:D
6	0.2089		0	8.943	2.872	396	21	36	0.1389	0	616	39	636	36	318_bt4410_xyzout_prosmart_refmac.pdb:B	PDB	4mmi:A
7	0.1713		0	5.261	3.923	461	26	44	0.115	0	616	39	743	42	318_bt4410_xyzout_prosmart_refmac.pdb:B	PDB	6hzn:A
8	0.1596		0	5.822	3.78	436	21	48	0.1147	0	616	39	747	46	318_bt4410_xyzout_prosmart_refmac.pdb:B	PDB	2fuq:A
9	0.1582		0	5.687	3.794	435	21	46	0.1172	0	616	39	747	45	318_bt4410_xyzout_prosmart_refmac.pdb:B	PDB	2fuq:B
PDBe Fold	v2.59. (	src3)	2014-04-14	result fil	e.
		RESU	LT SUMMARY
##	Q-score		P-score	Z-score	RMSD	Nalgn	Nsse	Ngaps	Seq-%	Nmd	Nres-Q	Nsse-Q	Nres-T	Nsse-T	Query Target
1	1		151.9	37.26	0	636	36	0	1	0	636	36	636	36	4mmi (1).pdb:A PDB 4mmi:A
2	0.1913		0	5.397	3.069	419	18	38	0.1337	0	636	36	705	39	4mmi (1).pdb:A PDB 4ok4:B
3	0.1834		0	4.544	3.229	421	18	44	0.1283	0	636	36	704	39	4mmi (1).pdb:A PDB 4ok4:A
4	0.1813		0	7.828	3.315	444	22	28	0.1577	0	636	36	770	47	4mmi (1).pdb:A PDB 6jp4:B
5	0.1803		0	8.052	3.276	440	22	30	0.1591	0	636	36	770	48	4mmi (1).pdb:A PDB 6jp4:A
6	0.1799		0	8.052	3.284	440	22	32	0.1591	0	636	36	770	47	4mmi (1).pdb:A PDB 6jp4:C
7	0.1796		0	7.671	3.383	445	17	36	0.1303	0	636	36	763	41	4mmi (1).pdb:A PDB 3a0o:B
8	0.1783		0	7.635	3.295	439	21	31	0.1572	0	636	36	770	46	4mmi (1).pdb:A PDB 6jp4:D
9	0.1775		0	7.02	3.416	445	16	34	0.1348	0	636	36	764	39	4mmi (1).pdb:A PDB 3a0o:A
10	0.1418		0	8.465	3.395	392	19	46	0.1148	0	636	36	747	45	4mmi (1).pdb:A PDB 2fuq:B
11	0.1399		0	8.084	3.451	393	19	44	0.112	0	636	36	747	46	4mmi (1).pdb:A PDB 2fuq:A
12	0.135		0	4.705	4.162	432	20	37	0.1088	0	636	36	743	42	4mmi (1).pdb:A PDB 6hzn:A
PDBe Fold	v2.59. (	src3)	2014-04-14	result fil	e.
		RESU	LT SUMMARY
##	Q-score		P-score	Z-score	RMSD	Nalgn	Nsse	Ngaps	Seq-%	Nmd	Nres-Q	Nsse-Q	Nres-T	Nsse-T	Query Target
1	1		164.7	38.8	0	764	39	0	1	0	764	42	764	39	3a0o (2).pdb:A PDB 3a0o:A
2	0.9839		112.4	32.01	0.333	762	41	1	1	0	764	42	763	41	3a0o (2).pdb:A PDB 3a0o:B
3	0.2608		2.004	10.36	3.067	536	25	36	0.1567	0	764	42	705	39	3a0o (2).pdb:A PDB 4ok4:B
4	0.2566		2.251	10.07	3.176	541	26	36	0.1534	0	764	42	704	39	3a0o (2).pdb:A PDB 4ok4:A
5	0.2545		0.0225	9.897	2.796	529	25	30	0.1456	0	764	42	770	48	3a0o (2).pdb:A PDB 6jp4:A
6	0.2543		0.1453	9.507	2.834	532	26	38	0.1485	0	764	42	770	47	3a0o (2).pdb:A PDB 6jp4:C
7	0.2533		0.2	9.928	2.811	529	25	31	0.1418	0	764	42	770	47	3a0o (2).pdb:A PDB 6jp4:B
8	0.2517	0	1056	9.158	2.818	528	25	37	0.1383	0	764	42	770	46	3a0o (2).pdb:A PDB 6jp4:D
9	0.2415		1.492	10.75	2.849	512	27	46	0.1719	0	764	42	747	45	3a0o (2).pdb:A PDB 2fuq:B
10	0.2335		0.4112	10.63	2.927	510	27	49	0.1706	0	764	42	747	46	3a0o (2).pdb:A PDB 2fuq:A
11	0.1934		0	6.023	3.675	524	24	44	0.1698	0	764	42	743	42	3a0o (2).pdb:A PDB 6hzn:A
12	0.1784		0	7.733	3.414	446	18	33	0.1345	0	764	42	636	36	3a0o (2).pdb:A PDB 4mmi:A
PDBe Fold	v2.59. (	src3)	2014-04-14	result fil	e.
		RESU	LT SUMMARY
##	Q-score		P-score	Z-score	RMSD	Nalgn	Nsse	Ngaps	Seq-%	Nmd	Nres-Q	Nsse-Q	Nres-T	Nsse-T	Query Target
1	1		164.7	38.8	0	704	39	0	1	0	704	45	704	39	4ok4 (2).pdb:A PDB 4ok4:A
2	0.9827		100.1	30.19	0.382	704	39	0	1	0	704	45	705	39	4ok4 (2).pdb:A PDB 4ok4:B
3	0.2778		0	10.76	2.617	515	24	41	0.1495	0	704	45	770	47	4ok4 (2).pdb:A PDB 6jp4:B
4	0.2763		0	10.85	2.599	512	24	42	0.1484	0	704	45	770	47	4ok4 (2).pdb:A PDB 6jp4:C
5	0.2757		0	10.69	2.652	516	24	40	0.1492	0	704	45	770	46	4ok4 (2).pdb:A PDB 6jp4:D
6	0.2734		0	10.72	2.595	509	24	40	0.1493	0	704	45	770	48	4ok4 (2).pdb:A PDB 6jp4:A
7	0.2563		3.88	10.32	3.179	541	26	38	0.1553	0	704	45	764	39	4ok4 (2).pdb:A PDB 3a0o:A
8	0.2541		0	9.03	2.851	503	25	48	0.1332	0	704	45	743	42	4ok4 (2).pdb:A PDB 6hzn:A
9	0.2535		5.529	10.98	3.16	536	28	34	0.1604	0	704	45	763	41	4ok4 (2).pdb:A PDB 3a0o:B
10	0.2046		0	6.837	3.523	506	25	42	0.1443	0	704	45	747	45	4ok4 (2).pdb:A PDB 2fuq:B
11	0.2014		0	6.848	3.402	492	25	46	0.1321	0	704	45	747	46	4ok4 (2).pdb:A PDB 2fuq:A
12	0.1838		0	5.855	3.063	410	21	39	0.1415	0	704	45	636	36	4ok4 (2).pdb:A PDB 4mmi:A
PDBe Fold	v2.59. (	src3)	2014-04-14	result fil	e.
		RESU	LT SUMMARY
##	Q-score		P-score	Z-score	RMSD	Nalgn	Nsse	Ngaps	Seq-%	Nmd	Nres-Q	Nsse-Q	Nres-T	Nsse-T	Query Target
1	1		307.4	53.09	0	747	46	0	1	0	747	46	747	46	2fuq (1).pdb:A PDB 2fuq:A
2	0.9766		115.9	32.54	0.343	743	45	2	0.9987	0	747	46	747	45	2fuq (1).pdb:A PDB 2fuq:B
3	0.2336		0.2274	9.836	2.996	516	24	51	0.1705	0	747	46	764	39	2fuq (1).pdb:A PDB 3a0o:A
4	0.2304		1.5	11.07	2.9	504	27	43	0.1766	0	747	46	763	41	2fuq (1).pdb:A PDB 3a0o:B
5	0.21		0	6.019	3.433	505	21	42	0.1287	0	747	46	704	39	2fuq (1).pdb:A PDB 4ok4:A
6	0.205		0	6.328	3.393	496	21	49	0.121	0	747	46	705	39	2fuq (1).pdb:A PDB 4ok4:B
7	0.1861		0	7.129	3.564	508	29	50	0.1319	0	747	46	770	47	2fuq (1).pdb:A PDB 6jp4:C
8	0.1816		0	6.091	3.626	507	29	45	0.1282	0	747	46	770	47	2fuq (1).pdb:A PDB 6jp4:B
9	0.1798		0	6.397	3.716	512	29	48	0.1387	0	747	46	770	48	2fuq (1).pdb:A PDB 6jp4:A
10	0.1746		0	5.82	3.867	517	28	47	0.1354	0	747	46	770	46	2fuq (1).pdb:A PDB 6jp4:D
11	0.1599		0	5.849	3.943	492	29	46	0.1199	0	747	46	743	42	2fuq (1).pdb:A PDB 6hzn:A
12	0.1408		0	8.116	3.34	387	19	45	0.1111	0	747	46	636	36	2fuq (1).pdb:A PDB 4mmi:A
PDBe Fold	v2.59. (	src3)	2014-04-14	result fil	e.
		RESU	LT SUMMARY
##	Q-score		P-score	Z-score	RMSD	Nalgn	Nsse	Ngaps	Seq-%	Nmd	Nres-Q	Nsse-Q	Nres-T	Nsse-T	Query Target
1	1		307.4	53.09	0	770	48	0	1	0	770	48	770	48	6jp4 (1).pdb:A PDB 6jp4:A
2	0.9986		141.1	35.97	0.113	770	47	0	1	0	770	48	770	47	6jp4 (1).pdb:A PDB 6jp4:B
3	0.9975		128.9	34.37	0.151	770	47	0	1	0	770	48	770	47	6jp4 (1).pdb:A PDB 6jp4:C
4	0.988		117.5	32.82	0.331	770	46	0	1	0	770	48	770	46	6jp4 (1).pdb:A PDB 6jp4:D
5	0.2826		0	9.981	2.561	515	20	40	0.1495	0	770	48	705	39	6jp4 (1).pdb:A PDB 4ok4:B
6	0.2749		0	9.781	2.614	512	20	38	0.1504	0	770	48	704	39	6jp4 (1).pdb:A PDB 4ok4:A
7	0.2502	6	9.1e-12	8.973	2.791	524	22	36	0.1508	0	770	48	764	39	6jp4 (1).pdb:A PDB 3a0o:A
8	0.2498	0	0.01192	9.836	2.8	524	25	34	0.145	0	770	48	763	41	6jp4 (1).pdb:A PDB 3a0o:B
9	0.2287		0	8.792	3.325	540	28	45	0.1574	0	770	48	743	42	6jp4 (1).pdb:A PDB 6hzn:A
10	0.1798		0	7.957	3.285	440	22	31	0.1614	0	770	48	636	36	6jp4 (1).pdb:A PDB 4mmi:A
11	0.1789		0	6.397	3.719	511	29	47	0.1389	0	770	48	747	46	6jp4 (1).pdb:A PDB 2fuq:A
12	0.1768		0	6.084	3.804	515	27	49	0.132	0	770	48	747	45	6jp4 (1).pdb:A PDB 2fuq:B
PDBe Fold	v2.59. (	src3)	2014-04-14	result fil	e.
		RESU	LT SUMMARY
##	Q-score		P-score	Z-score	RMSD	Nalgn	Nsse	Ngaps	Seq-%	Nmd	Nres-Q	Nsse-Q	Nres-T	Nsse-T	Query Target
1	1		177.5	40.29	0	743	42	0	1	0	743	42	743	42	6hzn (2).pdb:A PDB 6hzn:A
2	0.2537		0	7.363	2.88	505	22	40	0.1386	0	743	42	704	39	6hzn (2).pdb:A PDB 4ok4:A
3	0.2528		0	7.825	3.016	516	22	40	0.1453	0	743	42	705	39	6hzn (2).pdb:A PDB 4ok4:B
4	0.2309		0	9.145	3.162	528	28	44	0.1591	0	743	42	770	46	6hzn (2).pdb:A PDB 6jp4:D
5	0.2307		0	8.969	3.265	537	28	44	0.162	0	743	42	770	47	6hzn (2).pdb:A PDB 6jp4:B
6	0.2282		0	8.898	3.22	530	28	44	0.1642	0	743	42	770	47	6hzn (2).pdb:A PDB 6jp4:C
7	0.2274		0	8.543	3.23	530	28	44	0.1604	0	743	42	770	48	6hzn (2).pdb:A PDB 6jp4:A
8	0.1975		0	5.424	3.693	531	23	45	0.1638	0	743	42	764	39	6hzn (2).pdb:A PDB 3a0o:A
9	0.1899		0	6.091	3.617	514	24	48	0.1654	0	743	42	763	41	6hzn (2).pdb:A PDB 3a0o:B
10	0.1596		0	5.849	3.974	494	29	46	0.1134	0	743	42	747	46	6hzn (2).pdb:A PDB 2fuq:A
11	0.1577		0	5.587	3.807	478	27	49	0.1088	0	743	42	747	45	6hzn (2).pdb:A PDB 2fuq:B
12	0.135		0	4.705	4.162	432	20	37	0.1088	0	743	42	636	36	6hzn (2).pdb:A PDB 4mmi:A
